# Supplementary material for: Meta‐analysis of genome‐wide DNA methylation and integrative omics of age in human skeletal muscle
Source: J Cachexia Sarcopenia Muscle. 2021 Jun 30;12(4):1064–78. doi: 10.1002/jcsm.12741 (PMC8350206; doi:10.1002/jcsm.12741)
Supplement: Supplementary file 4 — Table S1. Supporting information [file JCSM-12-1064-s004.xlsx]

## Sheet: Supp Table 1
	Participant characteristics							Study design and muscle collection								Data preprocessing						Data analysis
Dataset ID	Number of unique individuals	Number of samples	Health status	Age (mean ± SD)	Age range (min-max)	% male	Ethnicity	Design	Muscle	Time of biopsy collection	Control diet before biopsy	Exercise before biopsy	Fasted before biopsies	Stimulus	Timepoints	Array	Data preprocessed by us	Probes left after filtering	Sample filtering	Adjustment of Type I and Type II probe designs	Batch correction	Covariates included in the model	p-value of association between age and sex	p-value of association between age and BMI	p-value of association between age and diabetes
FUSION	282	282	Healthy/T2D	59.4 ± 7.9	20-77	0.54	Caucasian	Cross-sectional	Vastus lateralis	Morning	No	No strenuous exercise for 1 day	Yes	N/A	N/A	HMEPIC	YES	734258	YES (39 removed)	YES	YES	Sex, BMI, diabetes status	0.083	0.27	0.012
Gene SMART	66	234	Healthy	32 ± 8.1	18-45	0.8	Caucasian + one mixed Aborigial/Caucasian	Pre/post	Vastus lateralis	7am-10am	2 days control diet	No strenuous exercise for 2 days	Yes	HIIT training	Pre, post (after acute HIIE, after 4, 8 and 12 weeks of HIIT, after a control period)	HMEPIC	YES	715092	YES (2 removed)	YES	YES	Sex, timepoint, batch, random intercept	0.25	N/A (all lean)	N/A (all NGT)
ABOS	65	65	Lean/obese/obese with T2D	44 ± 8.2	23-61	0	Caucasian	Cross-sectional	Rectus abdominis	Unknown	Unknown	Unknown	Unknown	N/A	N/A	HM450	YES	420014	YES (0 removed)	YES	YES	BMI, diabetes status	N/A (only women)	0.82	0.18
LITER	21	63	Healthy	26.0 ± 5.9	20-39	1	75% Caucasian, 16% Asian, 8% mixed	Pre/post	Vastus lateralis	6am-7:30am	1 week control diet	No exercise for 2 days	Yes	Forced immobilisation	Pre, post (3 days, 14 days)	HMEPIC	YES	759175	YES (0 removed)	YES	YES	Timepoint, random intercept	N/A (only men)	0.94	N/A (all NGT)
GSE135063	24	57	Healthy/obese	38.9 ± 10	23-58	1	Caucasian	Pre/post	Vastus lateralis	8am-10am	3 days of isocaloric carbohydrate enriched diets	No exercise for 3 days	Yes	Metabolic surgery	Pre, post (2 weeks, 1 year)	HMEPIC	YES	757323	YES (0 removed)	YES	YES	Obesity status, timepoint, random intercept	N/A (only men)	0.98	N/A (all NGT)
GSE49908	51	51	Healthy	50 ± 17	21-77	1	Caucasian	Cross-sectional	Vastus lateralis	Unknown	Unknown	Unknown	Unknown	N/A	N/A	HM27	YES	26049	YES (0 removed)	N/A (no need for the HM27 array)	YES	N/A	N/A (only men)	N/A (no info)	N/A (all NGT)
GSE50498	48	48	Healthy	47 ± 26	18-89	1	Caucasian	Cross-sectional	Vastus lateralis	8am-12pm	No caffeine + no alcohol for 24h	No strenuous exercise for 2 days	Yes	N/A	N/A	HM450	NO (not enough information)	485577	N/A	N/A	N/A	BMI	N/A (only men)	0.0011	N/A (all NGT)
EPIK	14	48	Healthy	45.4 ± 22.3	20-71	1	Caucasian	Pre/post	Vastus lateralis	8am-12pm	No alcohol for 24h + monitored diet for 72h	No strenuous exercise for 1 day	Yes	Resistance training	Pre, loading (12 weeks), detraining or immobilisation (7 weeks), reloading (12 weeks)	HMEPIC	YES	746607	YES (0 removed)	YES	YES	Timepoint, random intercept	N/A (only men)	NA (all lean)	N/A (all NGT)
GSE114763	8	38	Healthy	29 ± 6	19-39	1	Caucasian	Pre/post	Vastus lateralis	8am-10am	No	No exercise for 3 days	Yes	Resistance training	Pre, loading (7 weeks), unloading (7 weeks), reloading (7 weeks)	HMEPIC	YES	756978	YES (2 removed)	YES	YES	Timepoint, random intercept	N/A (only men)	NA (all lean)	N/A (all NGT)
GSE38291	22	22	Healthy/T2D (twins)	68 ± 8	53-80	0.45	Caucasian	Cross-sectional	Vastus lateralis	Unknown	Unknown	Unknown	Unknown	N/A	N/A	HM27	YES	26129	YES (0 removed)	N/A (no need for the HM27 array)	NO (no information)	Sex, diabetes, random intercept	0.17	N/A (matched twins)	N/A (matched twins)
Total	601	908

## Sheet: Supp Table 2
CpG	Chromosome	Position (hg38)	CpG island position	Chromatin state in male skeletal muscle	Chromatin state in female skeletal muscle	In EHZ2 binding site (HSMMtube cell line)	In CTCF binding site (HSMMtube cell line)	Annotated gene(s)	Effect size (% methylation change per year of age)	Standard error	P-value	False Discovery Rate	Number of included studies	Heterogeneity index (I2)	Heterogeneity p-value (I2)
cg14086922	chr22	17785472	Island	Enhancers	Enhancers	Yes		LINC00528	-0.2789	0.0165	3.832e-64	2.48793e-58	8	93.1	4.243e-19
cg25973354	chr19	1395646	Shelf	Transcr. at gene 5' and 3'	Flanking Active TSS			AC005329.7	-0.357	0.0219	7.705e-60	2.50124e-54	8	92.4	3.797e-17
cg04880546	chr12	120430664	Open sea	Weak Repressed PolyComb	Weak Repressed PolyComb	Yes			0.1216	0.0075	7.858e-59	1.7006e-53	8	89	2.704e-11
cg23606718	chr2	130756353	Island	Repressed PolyComb	Repressed PolyComb			AMER3;AC140481.8	0.1029	0.0064	1.332e-57	2.162e-52	8	86.5	6.203e-09
cg18584803	chr8	141431314	Shore	Genic enhancers	Genic enhancers				-0.2516	0.0162	1.885e-54	2.44767e-49	8	91.9	5.776e-16
cg00702638	chr3	44761800	Island	Flanking Active TSS	Flanking Active TSS			KIAA1143;KIF15	0.0525	0.0035	1.691e-51	1.8298e-46	8	88.6	7.899e-11
cg21463605	chr22	17785482	Island	Enhancers	Enhancers	Yes		LINC00528	-0.2796	0.0186	3.09e-51	2.86597e-46	8	92.5	2.977e-17
cg11109027	chr1	207818374	Open sea	Transcr. at gene 5' and 3'	Transcr. at gene 5' and 3'			MIR29B2CHG	-0.3096	0.0211	5.765e-49	4.1956e-44	8	88.1	2.375e-10
cg16867657	chr6	11044643	Island	Flanking Bivalent TSS/Enh	Flanking Bivalent TSS/Enh	Yes		ELOVL2-AS1;ELOVL2	0.188	0.0128	5.816e-49	4.1956e-44	8	92.3	1.032e-16
cg12460175	chr22	17785295	Island	Weak Repressed PolyComb	Enhancers	Yes			-0.1996	0.0137	3.428e-48	2.22563e-43	8	88.4	1.283e-10
cg11745885	chr22	17785480	Island	Enhancers	Enhancers	Yes		LINC00528	-0.2367	0.0162	4.743e-48	2.78095e-43	6	95	3.397e-20
cg14224196	chr9	131308157	Island	Genic enhancers	Enhancers				-0.246	0.0169	5.14e-48	2.78095e-43	8	93.1	6.718e-19
cg06144905	chr17	29042761	Open sea	Weak Repressed PolyComb	Enhancers	Yes		PIPOX	0.2158	0.015	4.746e-47	2.37026e-42	10	83.8	9.384e-09
cg20354014	chr2	27823796	Open sea	Active TSS	Enhancers			MRPL33;RBKS	-0.2731	0.0191	2.419e-46	1.12181e-41	6	93.3	1.096e-14
cg14676592	chr16	49876950	Island	Bivalent Enhancer	Bivalent Enhancer				0.1149	0.0082	6.44e-45	2.78745e-40	8	85.5	3.29e-08
cg22115892	chr4	176277259	Open sea	Flanking Active TSS	Flanking Active TSS			ASB5	-0.2688	0.0192	1.256e-44	5.09661e-40	8	90.9	6.7e-14
cg00130393	chr4	8097148	Island	Transcr. at gene 5' and 3'	Genic enhancers			ABLIM2	-0.2623	0.0188	1.813e-44	6.92406e-40	8	88.8	4.947e-11
cg24766816	chr6	30600757	Open sea	Strong transcription	Strong transcription			PPP1R10	-0.1852	0.0132	2.062e-44	7.30577e-40	8	88.1	2.385e-10
cg05411186	chr3	47849497	Shore	Genic enhancers	Genic enhancers				-0.1379	0.0099	2.138e-44	7.30577e-40	8	89.1	1.884e-11
cg06458239	chr19	57527204	Island	Flanking Active TSS	Flanking Active TSS			ZNF549	0.136	0.0097	2.413e-44	7.8332e-40	10	83.2	2.231e-08
cg14911690	chr19	19618585	Island	Bivalent/Poised TSS	Bivalent/Poised TSS			PBX4	0.1037	0.0074	2.88e-44	8.904e-40	8	76.8	9.045e-05
cg07303143	chr3	44761959	Island	Flanking Active TSS	Flanking Active TSS			KIAA1143;KIF15	0.1394	0.0101	1.079e-43	3.18428e-39	6	93.3	9.108e-15
cg07917901	chr14	35400977	Shelf	Genic enhancers	Transcr. at gene 5' and 3'				-0.2738	0.0198	1.526e-43	4.30763e-39	8	90.6	1.527e-13
cg03074188	chr8	37699829	Shore	Transcr. at gene 5' and 3'	Transcr. at gene 5' and 3'			ZNF703	-0.213	0.0155	5.932e-43	1.60473e-38	8	89.5	6.54e-12
cg00270460	chr2	96843615	Shelf	Transcr. at gene 5' and 3'	Flanking Active TSS			ANKRD39;ANKRD23	-0.146	0.0107	4.847e-42	1.25877e-37	8	87.6	7.934e-10
cg18083415	chr15	99129764	Open sea	Strong transcription	Genic enhancers			SYNM;RP11-6O2.4	-0.1637	0.0121	9.141e-42	2.28261e-37	8	87.8	5.548e-10
cg03545227	chr2	219308377	Shore	Repressed PolyComb	Weak Repressed PolyComb			PTPRN	0.0842	0.0062	9.693e-42	2.33081e-37	8	90.1	1.107e-12
cg02331561	chr16	2341079	Island	Flanking Active TSS	Active TSS	Yes		ABCA17P;ABCA3	0.0567	0.0042	1.198e-41	2.77786e-37	10	78.6	3.265e-06
cg03508063	chr17	7221065	Shore	Transcr. at gene 5' and 3'	Flanking Active TSS	Yes		ACADVL;DLG4	-0.1618	0.012	1.358e-41	3.04028e-37	8	70.6	0.001237
cg17691543	chr3	49721878	Shore	Genic enhancers	Genic enhancers				-0.206	0.0153	1.497e-41	3.23976e-37	8	86.7	4.16e-09
cg00860590	chr7	151237563	Island	Genic enhancers	Genic enhancers				-0.1875	0.0139	2.55e-41	5.3406e-37	8	78.3	3.688e-05
cg16264911	chr5	150635257	Open sea	Genic enhancers	Transcr. at gene 5' and 3'			SYNPO	-0.1842	0.0138	1.131e-40	2.29469e-36	6	93.4	6.288e-15
cg12466919	chr5	179823999	Shelf	Transcr. at gene 5' and 3'	Transcr. at gene 5' and 3'			SQSTM1	-0.1528	0.0115	1.355e-40	2.66586e-36	8	84.2	1.9e-07
cg15456742	chr1	207818383	Open sea	Transcr. at gene 5' and 3'	Transcr. at gene 5' and 3'			MIR29B2CHG	-0.304	0.0229	2.446e-40	4.67078e-36	7	89.2	3.568e-10
cg12128420	chr10	122130836	Open sea	Genic enhancers	Enhancers				-0.263	0.0198	3.009e-40	5.58169e-36	6	91	1.089e-10
cg22454769	chr2	105399309	Island	Active TSS	Active TSS			FHL2	0.1513	0.0114	3.599e-40	6.4907e-36	8	87	2.661e-09
cg10380241	chr2	27313057	Open sea	Weak transcription	Weak transcription			MPV17	-0.2684	0.0203	5.086e-40	8.92456e-36	6	93.4	6.655e-15
cg12579230	chr1	228217245	Island	Transcr. at gene 5' and 3'	Transcr. at gene 5' and 3'			OBSCN	-0.283	0.0215	1.371e-39	2.34243e-35	8	88.6	7.074e-11
cg00001854	chr16	46974579	Shore	Flanking Active TSS	Flanking Active TSS			RP11-169E6.1;DNAJA2	-0.2327	0.0177	1.591e-39	2.64861e-35	8	92.7	6.845e-18
cg18057618	chr11	74008637	Open sea	Active TSS	Flanking Active TSS			UCP3	-0.147	0.0112	1.792e-39	2.86443e-35	8	88.6	7.54e-11
cg17922226	chr7	143316520	Open sea	Active TSS	Active TSS			CLCN1	-0.2137	0.0163	1.841e-39	2.86443e-35	10	85	1.369e-09
cg11588538	chr8	22548658	Shelf	Flanking Active TSS	Flanking Active TSS			SORBS3	-0.2372	0.018	1.853e-39	2.86443e-35	6	93.9	3.565e-16
cg01883966	chr6	31971108	Shore	Flanking Active TSS	Flanking Active TSS			DXO;STK19	-0.1553	0.0118	2.709e-39	4.09027e-35	10	72.7	0.0001342
cg06940299	chr16	75113601	Shore	Genic enhancers	Genic enhancers			ZNRF1;WDR59	-0.1566	0.012	3.27e-39	4.82511e-35	8	91.9	6.397e-16
cg08855249	chr1	207802017	Open sea	Genic enhancers	Genic enhancers				-0.1355	0.0104	4.302e-39	6.20683e-35	8	88.2	2.148e-10
cg24724428	chr6	11044654	Island	Flanking Bivalent TSS/Enh	Flanking Bivalent TSS/Enh	Yes		ELOVL2-AS1;ELOVL2	0.0973	0.0074	5.671e-39	8.00412e-35	8	87.1	2.219e-09
cg13211324	chr3	113654888	Open sea	Flanking Active TSS	Enhancers			USF3	-0.1917	0.0148	1.732e-38	2.39256e-34	8	90.7	1.302e-13
cg21572722	chr6	11044660	Island	Flanking Bivalent TSS/Enh	Flanking Bivalent TSS/Enh	Yes		ELOVL2-AS1;ELOVL2	0.1182	0.0091	1.908e-38	2.58077e-34	8	90.9	5.809e-14
cg09478021	chr19	53927890	Open sea	Weak Repressed PolyComb	Weak Repressed PolyComb			CACNG7	0.1068	0.0083	5.628e-38	7.4571e-34	6	94.1	6.405e-17
cg09037726	chr4	76074019	Open sea	Enhancers	Enhancers				-0.2509	0.0195	6.034e-38	7.83515e-34	8	85.3	4.461e-08
cg06004017	chr22	27795233	Shore	Active TSS	Flanking Active TSS			MN1	-0.1645	0.0128	6.225e-38	7.92467e-34	8	90.5	3.092e-13
cg23098693	chr1	117608190	Shore	Flanking Active TSS	Flanking Active TSS			FAM46C	-0.2842	0.0221	7.155e-38	8.93343e-34	8	85.9	1.659e-08
cg10308629	chr7	134670050	Open sea	Flanking Active TSS	Flanking Active TSS			BPGM	-0.1768	0.0138	1.582e-37	1.93795e-33	8	94.1	1.902e-22
cg13975075	chr8	33595698	Shelf	Transcr. at gene 5' and 3'	Transcr. at gene 5' and 3'			DUSP26	-0.1842	0.0144	2.168e-37	2.60662e-33	8	85.2	4.958e-08
cg12894776	chr17	81834457	Shore	Transcr. at gene 5' and 3'	Transcr. at gene 5' and 3'			FAM195B;PPP1R27	-0.206	0.0161	2.787e-37	3.28993e-33	8	86	1.474e-08
cg03781727	chr7	21967921	Open sea	Weak Repressed PolyComb	Quiescent/Low				0.1797	0.0141	3.086e-37	3.57783e-33	8	77	8e-05
cg22245494	chr15	99129776	Open sea	Strong transcription	Genic enhancers			SYNM;RP11-6O2.4	-0.1666	0.0131	3.739e-37	4.25885e-33	8	87.5	9.567e-10
cg03885098	chr1	207818434	Open sea	Transcr. at gene 5' and 3'	Transcr. at gene 5' and 3'			MIR29B2CHG	-0.1538	0.0121	4.207e-37	4.6845e-33	8	87.8	5.34e-10
cg15629868	chr1	8259884	Open sea	Flanking Active TSS	Active TSS				-0.1833	0.0144	4.257e-37	4.6845e-33	7	85	4.769e-07
cg25090514	chr5	2038628	Island	Bivalent/Poised TSS	Active TSS	Yes			0.1043	0.0082	8.491e-37	9.18797e-33	8	84.5	1.322e-07
cg22736354	chr6	18122487	Island	Active TSS	Flanking Active TSS			NHLRC1	0.0866	0.0069	1.851e-36	1.9701e-32	10	84.8	2.041e-09
cg02186277	chr17	74212073	Shore	Flanking Active TSS	Flanking Active TSS			TTYH2;MGC16275	-0.1773	0.0141	2.312e-36	2.42107e-32	8	86.7	4.232e-09
cg03555227	chr5	170862065	Island	Active TSS	Heterochromatin			RANBP17	0.1021	0.0081	2.431e-36	2.50528e-32	8	81.5	3.185e-06
cg02776375	chr2	218642807	Open sea	Strong transcription	Strong transcription			ZNF142	-0.1822	0.0145	2.93e-36	2.97235e-32	8	84	2.303e-07
cg02549170	chr4	185514866	Open sea	Flanking Active TSS	Flanking Active TSS			PDLIM3	-0.2142	0.017	3.018e-36	2.98458e-32	8	89.4	9.771e-12
cg27630771	chr1	150560646	Shore	Flanking Active TSS	Flanking Active TSS			ADAMTSL4;ADAMTSL4-AS1	-0.1531	0.0122	3.034e-36	2.98458e-32	8	82.7	9.893e-07
cg25635000	chr22	26556711	Open sea	Flanking Active TSS	Flanking Active TSS			MIR548J;TPST2	-0.2331	0.0186	4.159e-36	4.0302e-32	8	88.2	2.301e-10
cg17271504	chr1	201895372	Open sea	Genic enhancers	Enhancers			LMOD1	-0.2356	0.0188	4.498e-36	4.25306e-32	8	84.1	2.044e-07
cg05869169	chr17	39671200	Shelf	Flanking Bivalent TSS/Enh	Enhancers			PGAP3	-0.1624	0.0129	4.52e-36	4.25306e-32	8	88.5	8.96e-11
cg04768368	chr10	122019846	Open sea	Flanking Active TSS	Flanking Active TSS			TACC2	-0.1832	0.0146	6.525e-36	6.05194e-32	8	92	3.255e-16
cg13210078	chr17	50170008	Open sea	Transcr. at gene 5' and 3'	Genic enhancers			SGCA	-0.2269	0.0181	7.197e-36	6.5812e-32	8	85.8	1.933e-08
cg07674570	chr11	65578680	Shelf	Transcr. at gene 5' and 3'	Transcr. at gene 5' and 3'			EHBP1L1	-0.1466	0.0117	7.362e-36	6.63858e-32	8	81	4.858e-06
cg19116023	chr3	184320632	Open sea	Transcr. at gene 5' and 3'	Flanking Active TSS			EIF4G1;EIF2B5	-0.1929	0.0155	8.989e-36	7.99467e-32	8	83.9	2.634e-07
cg15149712	chr19	38466142	Island	Strong transcription	Strong transcription			RYR1	-0.0892	0.0071	9.137e-36	8.01648e-32	8	51.1	0.04577
cg10846328	chr2	127060554	Island	Genic enhancers	Genic enhancers				-0.2616	0.021	1.241e-35	1.07429e-31	8	88.3	1.7e-10
cg18687085	chr18	58400229	Open sea	Weak transcription	Weak transcription	Yes		RP11-845C23.3;NEDD4L	-0.2246	0.018	1.306e-35	1.11568e-31	8	85.8	2.078e-08
cg14240440	chr8	61657461	Open sea	Weak transcription	Weak transcription			ASPH	-0.1877	0.0151	1.946e-35	1.64083e-31	6	95.2	8.831e-21
cg02529500	chr2	45647306	Shelf	Weak transcription	Weak transcription				-0.1887	0.0152	2.175e-35	1.81041e-31	8	93	1.101e-18
cg07559526	chr16	4114733	Shore	Transcr. at gene 5' and 3'	Flanking Active TSS			ADCY9	-0.2207	0.0178	2.323e-35	1.90636e-31	8	78.9	2.494e-05
cg07383165	chr8	123025888	Open sea	Flanking Active TSS	Flanking Active TSS			DERL1;RP11-557C18.3	-0.1645	0.0133	2.349e-35	1.90636e-31	6	84.4	6.053e-06
cg12678562	chr13	91398471	Shore	Bivalent/Poised TSS	Flanking Active TSS			GPC5	0.0593	0.0048	3.673e-35	2.94407e-31	8	88.2	1.876e-10
cg05632420	chr7	131108972	Shore	Flanking Active TSS	Flanking Active TSS			LINC-PINT;MKLN1	-0.2329	0.0188	3.806e-35	2.9975e-31	8	70.4	0.001317
cg08839272	chr3	42688889	Shelf	Transcr. at gene 5' and 3'	Transcr. at gene 5' and 3'			KLHL40	-0.1504	0.0122	3.832e-35	2.9975e-31	8	81.2	4.083e-06
cg14864603	chr17	76466763	Open sea	Weak transcription	Weak transcription			AANAT	-0.1091	0.0088	5.568e-35	4.3036e-31	10	69.7	0.0005009
cg03181573	chr3	12815229	Island	Genic enhancers	Genic enhancers				-0.2287	0.0186	8.205e-35	6.26717e-31	8	86.9	3.305e-09
cg26873644	chr16	2210804	Shelf	Flanking Active TSS	Enhancers			BRICD5;RP11-304L19.8	-0.2068	0.0168	8.836e-35	6.67067e-31	8	89.4	8.837e-12
cg15578091	chr1	236744763	Open sea	Genic enhancers	Strong transcription			ACTN2	-0.146	0.0119	1.029e-34	7.67906e-31	8	88.2	2.083e-10
cg06590662	chr16	68902546	Open sea	Enhancers	Enhancers	Yes			-0.1897	0.0154	1.098e-34	8.10087e-31	8	92.5	3.151e-17
cg12966875	chr20	45255104	Open sea	Flanking Active TSS	Enhancers			SLPI	-0.1562	0.0127	1.148e-34	8.3746e-31	10	65	0.002258
cg17998566	chr7	128838615	Shelf	Genic enhancers	Genic enhancers				-0.1475	0.012	1.367e-34	9.86139e-31	8	82	2.039e-06
cg09334636	chr14	64060941	Open sea	Enhancers	Enhancers	Yes			-0.1773	0.0145	1.463e-34	1.04379e-30	8	84.5	1.313e-07
cg12373771	chr22	17120490	Island	Flanking Bivalent TSS/Enh	Flanking Bivalent TSS/Enh			CECR6;AC006946.15	0.0748	0.0061	1.534e-34	1.08255e-30	10	86.7	3.9e-11
cg00283046	chr19	3942224	Island	Transcr. at gene 5' and 3'	Flanking Active TSS			NMRK2	-0.2079	0.017	2.282e-34	1.59311e-30	8	88.4	1.322e-10
cg05599536	chr17	2687641	Shelf	Enhancers	Enhancers				-0.2222	0.0182	2.557e-34	1.7661e-30	8	87.6	7.622e-10
cg22549547	chr19	35032712	Island	Flanking Active TSS	Flanking Active TSS			SCN1B	-0.3131	0.0257	3.313e-34	2.26417e-30	8	89.2	1.647e-11
cg07701282	chr16	67230386	Shelf	Genic enhancers	Strong transcription			FHOD1	-0.1136	0.0093	4.401e-34	2.97641e-30	8	63.1	0.008243
cg15730967	chr3	12815295	Island	Genic enhancers	Genic enhancers				-0.2826	0.0232	4.498e-34	3.01065e-30	8	84.6	1.117e-07
cg15213689	chr11	47180542	Shelf	Transcr. at gene 5' and 3'	Transcr. at gene 5' and 3'			PACSIN3;MIR6745	-0.0851	0.007	4.874e-34	3.22902e-30	8	86.8	3.753e-09
cg00988037	chr1	54403333	Shore	Genic enhancers	Flanking Active TSS			SSBP3	-0.1241	0.0102	6.142e-34	4.02797e-30	8	89.8	2.41e-12
cg02753667	chr12	47797660	Open sea	Genic enhancers	Genic enhancers			HDAC7	-0.1258	0.0104	6.578e-34	4.27077e-30	6	93.2	1.917e-14
cg23685969	chr10	72217062	Shore	Flanking Active TSS	Flanking Active TSS			ASCC1;ANAPC16	-0.2003	0.0165	7.463e-34	4.79738e-30	8	74.3	0.0002956
cg02587576	chr17	4956841	Open sea	Transcr. at gene 5' and 3'	Transcr. at gene 5' and 3'	Yes		ENO3	-0.1577	0.013	7.544e-34	4.8019e-30	6	84.6	4.816e-06
cg01287788	chr2	86135811	Open sea	Strong transcription	Strong transcription			SNORD94;PTCD3	-0.1457	0.012	7.742e-34	4.88009e-30	8	81.7	2.646e-06
cg00621899	chr7	100888801	Shore	Transcr. at gene 5' and 3'	Transcr. at gene 5' and 3'			UFSP1	-0.2094	0.0173	9.871e-34	6.16226e-30	8	86.9	2.865e-09
cg09127005	chr1	43950717	Shelf	Genic enhancers	Genic enhancers				-0.1652	0.0137	1.24e-33	7.66733e-30	8	83.8	2.981e-07
cg11409594	chr3	47852454	Shelf	Strong transcription	Strong transcription			MAP4	-0.1275	0.0106	1.541e-33	9.43862e-30	8	83.9	2.7e-07
cg05975334	chr1	17631655	Open sea	Genic enhancers	Genic enhancers				-0.2152	0.0179	1.906e-33	1.15651e-29	6	95.1	1.8e-20
cg10087519	chr2	178532755	Open sea	Strong transcription	Strong transcription			TTN;TTN-AS1	-0.1973	0.0164	1.968e-33	1.18308e-29	8	91.5	4.268e-15
cg07976816	chr4	6882115	Open sea	Strong transcription	Strong transcription			KIAA0232	-0.1009	0.0084	2.083e-33	1.24072e-29	8	77.3	6.674e-05
cg05043909	chr7	128844952	Shelf	Genic enhancers	Genic enhancers				-0.1738	0.0144	2.152e-33	1.27017e-29	8	88.4	1.172e-10
cg07475178	chr16	75115211	Shore	Genic enhancers	Flanking Active TSS			LDHD	-0.1466	0.0122	2.519e-33	1.47339e-29	8	90.2	8.676e-13
cg17268658	chr2	105399287	Island	Active TSS	Active TSS			FHL2	0.1551	0.0129	2.722e-33	1.57791e-29	6	88.3	4.352e-08
cg26647566	chr4	118281262	Shelf	Enhancers	Enhancers			FKBP4P1;SNHG8	-0.1864	0.0155	3.551e-33	2.02805e-29	7	72.6	0.001278
cg17812026	chr17	1591084	Shelf	Flanking Active TSS	Flanking Active TSS			SLC43A2	-0.1227	0.0102	3.561e-33	2.02805e-29	8	80.3	8.983e-06
cg14293102	chr19	2232170	Shore	Transcr. at gene 5' and 3'	Genic enhancers			DOT1L;PLEKHJ1	-0.2249	0.0188	4.237e-33	2.39206e-29	8	75.4	0.0001837
cg15103195	chr7	101154321	Island	Active TSS	Active TSS			AP1S1	0.0798	0.0067	5.741e-33	3.21323e-29	8	84.3	1.573e-07
cg24888989	chr3	44761798	Island	Flanking Active TSS	Flanking Active TSS			KIAA1143;KIF15	0.044	0.0037	9.286e-33	5.15294e-29	8	88.5	9.141e-11
cg27665659	chr7	101154313	Island	Flanking Active TSS	Flanking Active TSS			AP1S1	0.0382	0.0032	1.058e-32	5.82124e-29	10	72.2	0.0001704
cg17797591	chr17	65559125	Shore	Active TSS	Active TSS			CTD-2535L24.2;AXIN2	-0.2386	0.02	1.128e-32	6.15424e-29	8	79.5	1.567e-05
cg19586199	chr19	14114359	Shelf	Flanking Active TSS	Flanking Active TSS	Yes		PRKACA	-0.29	0.0244	1.6e-32	8.65667e-29	8	87.3	1.392e-09
cg23048656	chr14	90760802	Shelf	Enhancers	Weak transcription	Yes		TTC7B	-0.1589	0.0134	2.28e-32	1.22338e-28	8	85.9	1.734e-08
cg26864950	chr19	1395365	Shore	Genic enhancers	Enhancers				-0.1877	0.0159	2.679e-32	1.42569e-28	8	88.4	1.435e-10
cg07253808	chr20	63950895	Open sea	Transcr. at gene 5' and 3'	Flanking Active TSS			UCKL1	-0.171	0.0145	2.876e-32	1.51808e-28	6	83.9	9.101e-06
cg13170891	chr6	30600754	Open sea	Strong transcription	Strong transcription			PPP1R10	-0.1563	0.0132	3.219e-32	1.68543e-28	8	72	0.0007712
cg06684253	chr1	100142800	Open sea	Weak transcription	Strong transcription			TRMT13	-0.1622	0.0137	3.312e-32	1.72025e-28	6	93.4	6.68e-15
cg25310559	chr4	8097305	Island	Flanking Active TSS	Genic enhancers			ABLIM2	-0.2302	0.0195	3.381e-32	1.74215e-28	8	84.8	9.123e-08
cg02080909	chr17	81084532	Open sea	Enhancers	Enhancers			BAIAP2	-0.1542	0.0131	3.586e-32	1.83324e-28	8	89	3.167e-11
cg06086785	chr3	47847549	Shore	Genic enhancers	Strong transcription			DHX30	-0.1747	0.0148	3.981e-32	2.01927e-28	8	81.3	3.861e-06
cg21238257	chr13	113483944	Open sea	Enhancers	Enhancers				-0.2368	0.0201	4.367e-32	2.19789e-28	8	87.4	1.233e-09
cg11081592	chr3	50289731	Shelf	Strong transcription	Strong transcription			IFRD2	-0.117	0.0099	4.761e-32	2.37775e-28	6	90.7	2.269e-10
cg02563469	chr1	15729657	Shelf	Genic enhancers	Genic enhancers				-0.1834	0.0156	4.87e-32	2.41362e-28	6	90.9	1.518e-10
cg13746518	chr9	134440394	Shore	Enhancers	Enhancers				-0.1313	0.0111	4.91e-32	2.41501e-28	8	87.4	1.085e-09
cg03542031	chr1	28579697	Shore	Genic enhancers	Genic enhancers			PHACTR4;SNHG12	-0.1447	0.0123	4.996e-32	2.43884e-28	8	85.8	1.955e-08
cg08016257	chr7	135148413	Open sea	Active TSS	Flanking Active TSS			TMEM140;CYREN	-0.1628	0.0138	5.11e-32	2.47587e-28	8	88.4	1.294e-10
cg07790807	chr19	3960983	Island	Genic enhancers	Strong transcription			DAPK3	-0.233	0.0198	5.328e-32	2.56237e-28	8	84.3	1.605e-07
cg22938612	chr11	1553079	Shelf	Enhancers	Enhancers				-0.1743	0.0148	5.368e-32	2.56263e-28	6	87.4	1.738e-07
cg08273635	chr15	74798740	Open sea	Transcr. at gene 5' and 3'	Genic enhancers			CSK	-0.1619	0.0138	6.719e-32	3.16721e-28	8	88.5	9.472e-11
cg03036557	chr13	91398465	Shore	Bivalent/Poised TSS	Flanking Active TSS			GPC5	0.0623	0.0053	6.732e-32	3.16721e-28	8	90	1.7e-12
cg01024473	chr1	32199379	Shore	Flanking Active TSS	Flanking Active TSS			CCDC28B	-0.2289	0.0195	6.952e-32	3.24718e-28	8	83.5	4.247e-07
cg13342360	chr7	128848865	Open sea	Genic enhancers	Genic enhancers				-0.1334	0.0114	7.653e-32	3.54908e-28	8	87.4	1.055e-09
cg18298785	chr6	41602061	Open sea	NA	Weak transcription			FOXP4	-0.1462	0.0125	9.048e-32	4.16625e-28	8	74.2	0.000309
cg02426178	chr19	10636465	Island	Strong transcription	Strong transcription			SLC44A2	-0.1263	0.0108	1.084e-31	4.95337e-28	8	57.1	0.02252
cg03992191	chr22	21958584	Shore	Genic enhancers	Genic enhancers				-0.1296	0.0111	1.091e-31	4.95337e-28	8	87.9	4.394e-10
cg05061886	chr22	27796805	Island	Transcr. at gene 5' and 3'	Transcr. at gene 5' and 3'			MN1	-0.1775	0.0152	1.192e-31	5.37435e-28	8	86.2	1.057e-08
cg17900127	chr13	112729186	Shore	Enhancers	Enhancers				-0.0951	0.0081	1.477e-31	6.57699e-28	8	87.3	1.312e-09
cg11071401	chr17	50559832	Island	Flanking Bivalent TSS/Enh	Flanking Bivalent TSS/Enh		Yes	CACNA1G;CACNA1G-AS1	0.0963	0.0082	1.479e-31	6.57699e-28	8	91	3.761e-14
cg10533159	chr1	207818591	Open sea	Transcr. at gene 5' and 3'	Transcr. at gene 5' and 3'			MIR29B2CHG	-0.2772	0.0238	1.855e-31	8.19292e-28	8	81.4	3.615e-06
cg06539494	chr19	3961207	Island	Genic enhancers	Genic enhancers				-0.1822	0.0156	2.407e-31	1.05591e-27	8	76.2	0.0001194
cg06170425	chr16	4114085	Shore	Transcr. at gene 5' and 3'	Flanking Active TSS			ADCY9	-0.2295	0.0197	2.847e-31	1.24055e-27	8	79.3	1.836e-05
cg13220129	chr19	2046193	Island	Transcr. at gene 5' and 3'	Transcr. at gene 5' and 3'			MKNK2	-0.2151	0.0185	2.897e-31	1.25392e-27	8	85.2	5.205e-08
cg22942751	chr1	228217161	Island	Transcr. at gene 5' and 3'	Transcr. at gene 5' and 3'			OBSCN	-0.1112	0.0096	2.966e-31	1.27501e-27	8	89.1	2.006e-11
cg12541127	chr2	178776815	Open sea	Strong transcription	Transcr. at gene 5' and 3'			TTN;TTN-AS1	-0.1088	0.0094	2.985e-31	1.27501e-27	8	88.8	4.528e-11
cg11289296	chr17	76387049	Shore	Flanking Active TSS	Weak transcription			SPHK1	-0.0587	0.005	3.068e-31	1.30189e-27	8	62.1	0.01
cg27028514	chr19	3961438	Shore	Genic enhancers	Genic enhancers				-0.2274	0.0196	3.564e-31	1.50255e-27	8	84.8	8.971e-08
cg11882607	chr3	12817426	Shelf	Transcr. at gene 5' and 3'	Genic enhancers			CAND2	-0.1688	0.0145	3.891e-31	1.62983e-27	8	90.5	2.367e-13
cg18823880	chr3	184320638	Open sea	Transcr. at gene 5' and 3'	Flanking Active TSS			EIF4G1;EIF2B5	-0.1909	0.0164	3.925e-31	1.63353e-27	6	86.6	5.163e-07
cg02332166	chr2	178794980	Open sea	Transcr. at gene 5' and 3'	Transcr. at gene 5' and 3'			TTN	-0.286	0.0247	4.782e-31	1.97752e-27	6	87.6	1.375e-07
cg22028722	chr1	11981794	Shore	Transcr. at gene 5' and 3'	Enhancers			MFN2	-0.1502	0.013	5.347e-31	2.19718e-27	6	93.9	3.104e-16
cg07553761	chr3	160450188	Island	Flanking Bivalent TSS/Enh	Flanking Bivalent TSS/Enh			TRIM59;RP11-432B6.3	0.1064	0.0092	6.313e-31	2.57781e-27	7	81.1	1.855e-05
cg00589488	chr3	49722815	Shore	Transcr. at gene 5' and 3'	Transcr. at gene 5' and 3'			GMPPB	-0.1137	0.0098	6.357e-31	2.57955e-27	8	78.9	2.53e-05
cg20038346	chr19	19530868	Shore	Weak transcription	Weak transcription			YJEFN3;CTC-260F20.3	-0.1129	0.0098	6.496e-31	2.61958e-27	8	87.1	2.177e-09
cg26501664	chr17	50170028	Open sea	Transcr. at gene 5' and 3'	Genic enhancers			SGCA	-0.1591	0.0138	7.56e-31	3.02983e-27	8	85.4	3.529e-08
cg10963664	chr10	75099447	Open sea	Genic enhancers	Enhancers				-0.1499	0.013	1.013e-30	4.03491e-27	8	89.3	1.383e-11
cg11781328	chr19	4712820	Open sea	Transcr. at gene 5' and 3'	Transcr. at gene 5' and 3'	Yes		DPP9	-0.2153	0.0187	1.177e-30	4.65956e-27	6	85.7	1.45e-06
cg15970068	chr2	178746117	Open sea	Genic enhancers	Genic enhancers				-0.2016	0.0175	1.257e-30	4.9461e-27	6	93.9	3.007e-16
cg23500537	chr5	141040233	Open sea	Active TSS	Flanking Active TSS	Yes			0.12	0.0104	1.465e-30	5.72983e-27	8	87.4	1.078e-09
cg19468883	chr12	120760643	Open sea	Flanking Active TSS	Flanking Active TSS			RP11-173P15.7	-0.1493	0.013	1.537e-30	5.97543e-27	8	87.6	7.052e-10
cg25200151	chr12	111687195	Shore	Flanking Active TSS	NA			ACAD10;BRAP	-0.1229	0.0107	2.333e-30	9.01607e-27	8	92.6	1.786e-17
cg15585536	chr5	150221201	Open sea	Weak transcription	Weak transcription			SLC6A7;CAMK2A	-0.1093	0.0095	2.362e-30	9.07413e-27	6	92.6	4.008e-13
cg10155891	chr16	88875167	Shore	Strong transcription	Weak transcription			CBFA2T3	-0.3532	0.0309	2.47e-30	9.38185e-27	7	85.8	1.677e-07
cg15527168	chr1	1916424	Shelf	Flanking Active TSS	Flanking Active TSS			CALML6	-0.1629	0.0142	2.471e-30	9.38185e-27	8	76.1	0.0001276
cg11187110	chr12	119181628	Open sea	Transcr. at gene 5' and 3'	Transcr. at gene 5' and 3'			HSPB8	-0.1826	0.016	2.487e-30	9.3877e-27	8	75.2	0.0002011
cg03365267	chr13	113402260	Island	Bivalent Enhancer	Enhancers				-0.228	0.0199	2.582e-30	9.68996e-27	8	87.2	1.695e-09
cg07134240	chr4	185514799	Open sea	Flanking Active TSS	Flanking Active TSS			PDLIM3	-0.1736	0.0152	2.837e-30	1.05858e-26	8	88.3	1.734e-10
cg06807315	chr2	178522813	Open sea	Weak transcription	Weak transcription			TTN-AS1	-0.1475	0.0129	3.038e-30	1.1271e-26	6	89	1.272e-08
cg00315394	chr5	179805164	Shore	Flanking Active TSS	Flanking Active TSS			SQSTM1;MGAT4B	-0.1478	0.0129	3.463e-30	1.27747e-26	8	86.1	1.322e-08
cg09437287	chr19	12677658	Shelf	Strong transcription	Strong transcription			DHPS	-0.1682	0.0147	3.52e-30	1.29116e-26	8	78	4.359e-05
cg22213142	chr1	160204191	Shore	Enhancers	Enhancers				-0.1789	0.0157	3.944e-30	1.43856e-26	6	85.4	2.039e-06
cg10713515	chr10	22315069	Shore	Quiescent/Low	Enhancers			COMMD3;COMMD3-BMI1	-0.2231	0.0196	4.127e-30	1.4969e-26	8	88.9	3.959e-11
cg24428653	chr19	3942218	Island	Transcr. at gene 5' and 3'	Flanking Active TSS			NMRK2	-0.2064	0.0181	4.807e-30	1.73386e-26	8	90.5	2.678e-13
cg11804622	chr15	96317437	Open sea	Repressed PolyComb	Weak Repressed PolyComb			NR2F2-AS1	-0.1774	0.0156	6.045e-30	2.16835e-26	6	91.1	7.692e-11
cg04915281	chr12	6528434	Open sea	Strong transcription	Strong transcription			NCAPD2	-0.2103	0.0185	6.43e-30	2.29378e-26	6	91.9	5.979e-12
cg00685984	chr17	68455423	Shore	Enhancers	Flanking Active TSS			RP11-120M18.2;WIPI1	-0.2343	0.0207	8.275e-30	2.93582e-26	8	85.3	4.035e-08
cg26120273	chr1	151167281	Open sea	Transcr. at gene 5' and 3'	Flanking Active TSS			LYSMD1;SCNM1	-0.1117	0.0099	8.52e-30	3.00631e-26	7	55.5	0.03583
cg00293191	chr16	73092220	Open sea	Active TSS	Flanking Active TSS			HCCAT5	-0.2889	0.0255	1.061e-29	3.72354e-26	8	83.2	6.022e-07
cg26457248	chr18	77128259	Shelf	Enhancers	Enhancers			MBP	-0.179	0.0158	1.08e-29	3.76984e-26	8	86	1.412e-08
cg07516307	chr6	33197880	Shelf	Genic enhancers	Genic enhancers				-0.0752	0.0067	1.335e-29	4.63502e-26	8	86.7	4.329e-09
cg16230982	chr8	65789983	Open sea	Active TSS	Enhancers			PDE7A	-0.2566	0.0227	1.389e-29	4.79685e-26	8	83.4	4.874e-07
cg17936488	chr9	131276131	Shore	Flanking Active TSS	Flanking Active TSS			FAM78A	-0.1713	0.0152	1.506e-29	5.17339e-26	10	90.7	7.186e-17
cg24633315	chr11	114260244	Open sea	Enhancers	Enhancers				-0.1986	0.0176	1.559e-29	5.32727e-26	6	90.8	1.57e-10
cg10687031	chr17	57859117	Shelf	Enhancers	Enhancers				-0.1689	0.015	1.68e-29	5.71068e-26	8	84.4	1.436e-07
cg04815835	chr11	64754724	Open sea	Transcr. at gene 5' and 3'	Transcr. at gene 5' and 3'			PYGM	-0.1959	0.0174	1.696e-29	5.73224e-26	8	85.3	3.93e-08
cg14530143	chr11	122308819	Open sea	Active TSS	Flanking Active TSS			MIR100HG	-0.2183	0.0194	1.704e-29	5.73224e-26	8	87.3	1.398e-09
cg21670405	chr15	42412153	Open sea	Strong transcription	Genic enhancers			RP11-164J13.1;CAPN3	-0.0974	0.0086	1.958e-29	6.55274e-26	8	85.8	1.913e-08
cg17720233	chr1	151155833	Open sea	Enhancers	Enhancers				-0.1576	0.014	2.016e-29	6.71225e-26	10	83.4	1.709e-08
cg19455306	chr3	45113241	Open sea	Enhancers	Enhancers				-0.2396	0.0213	2.099e-29	6.95294e-26	8	72.7	0.0005747
cg26328757	chr1	202010635	Open sea	Weak Repressed PolyComb	Quiescent/Low			RP11-510N19.5;RP11-465N4.4;ELF3	-0.0871	0.0077	2.164e-29	7.13186e-26	8	63.9	0.006989
cg17110586	chr19	35963720	Shelf	Repressed PolyComb	Weak Repressed PolyComb			AF038458.5	0.0756	0.0067	2.407e-29	7.89265e-26	8	81.7	2.761e-06
cg24545509	chr11	126266409	Shelf	Strong transcription	Strong transcription			SRPR	-0.1574	0.014	2.614e-29	8.52834e-26	6	87.8	9.525e-08
cg06639320	chr2	105399281	Island	Active TSS	Active TSS			FHL2	0.122	0.0109	3.362e-29	1.09139e-25	8	76.5	0.0001014
cg06030059	chr8	42476699	Open sea	Genic enhancers	Enhancers			SLC20A2;SMIM19	-0.0639	0.0057	3.585e-29	1.15799e-25	6	88.8	1.577e-08
cg09204449	chr1	228277632	Shore	Genic enhancers	Genic enhancers				-0.1237	0.011	3.689e-29	1.18568e-25	6	75.9	0.0008987
cg09114211	chr2	96839970	Shore	Transcr. at gene 5' and 3'	Transcr. at gene 5' and 3'			ANKRD39;ANKRD23	-0.1361	0.0121	3.855e-29	1.23294e-25	8	68.4	0.002391
cg12682931	chr6	89409990	Shore	Flanking Active TSS	Flanking Active TSS			RRAGD	-0.2022	0.0181	3.962e-29	1.26095e-25	8	84.2	1.754e-07
cg10933035	chr19	1274060	Shore	Transcr. at gene 5' and 3'	Transcr. at gene 5' and 3'			C19orf24;CIRBP	-0.2027	0.0181	4.757e-29	1.50658e-25	6	91.3	4.44e-11
cg04509266	chr1	207818251	Open sea	Transcr. at gene 5' and 3'	Transcr. at gene 5' and 3'			MIR29B2CHG	-0.2221	0.0199	5.12e-29	1.61367e-25	8	71.4	0.0009416
cg09590897	chr19	3961703	Shore	Genic enhancers	Genic enhancers				-0.1642	0.0147	5.72e-29	1.79406e-25	8	77.7	5.337e-05
cg04017036	chr16	73070488	Shelf	Flanking Active TSS	Flanking Active TSS				-0.1564	0.014	5.888e-29	1.83788e-25	8	89.4	8.454e-12
cg05185021	chr17	2421499	Open sea	Weak transcription	Weak transcription			METTL16	-0.1841	0.0165	6.005e-29	1.86543e-25	8	88.2	2.002e-10
cg21653464	chr2	27310625	Shelf	Weak transcription	Weak transcription			MPV17	-0.095	0.0085	6.196e-29	1.9156e-25	8	77.2	6.926e-05
cg08050967	chr2	3461159	Shelf	Flanking Active TSS	Enhancers			TRAPPC12	-0.14	0.0126	6.926e-29	2.13114e-25	8	82.7	9.755e-07
cg25924746	chr13	109780587	Shore	Active TSS	Flanking Active TSS			IRS2	-0.1215	0.0109	7.248e-29	2.2197e-25	8	86.3	9.451e-09
cg27349244	chr12	122127370	Shelf	Genic enhancers	Genic enhancers	Yes		MLXIP	-0.1058	0.0095	7.479e-29	2.27969e-25	10	70	0.0004468
cg00680277	chr2	3461331	Shelf	Enhancers	Enhancers				-0.1438	0.0129	8.302e-29	2.51873e-25	8	77.1	7.641e-05
cg18039797	chr15	40217316	Open sea	Quiescent/Low	Quiescent/Low	Yes		PAK6;BUB1B	-0.1581	0.0142	8.521e-29	2.57314e-25	8	85	6.672e-08
cg22567597	chr16	67228447	Shore	Genic enhancers	Transcr. at gene 5' and 3'			LRRC29;TMEM208	-0.1562	0.014	8.768e-29	2.63547e-25	6	86.1	9.745e-07
cg12900690	chr7	128845052	Shelf	Genic enhancers	Genic enhancers				-0.1196	0.0107	8.881e-29	2.65714e-25	8	87.3	1.491e-09
cg18304093	chr19	36149855	Shore	Transcr. at gene 5' and 3'	Genic enhancers			CAPNS1	-0.1652	0.0148	9.221e-29	2.74621e-25	8	82.9	8.731e-07
cg00975971	chr5	14744096	Open sea	Genic enhancers	Genic enhancers				-0.151	0.0136	9.65e-29	2.86085e-25	8	84.3	1.547e-07
cg18678316	chr17	44183616	Shelf	Weak transcription	Enhancers			ASB16-AS1	-0.178	0.016	9.946e-29	2.9352e-25	8	84.5	1.324e-07
cg08159271	chr8	143935072	Island	Transcr. at gene 5' and 3'	Genic enhancers			PLEC	-0.1106	0.01	1.132e-28	3.32557e-25	8	82.7	1.063e-06
cg09407273	chr19	2248632	Shore	Genic enhancers	Enhancers			AMH	-0.1078	0.0097	1.144e-28	3.34568e-25	8	85.4	3.735e-08
cg16097030	chr17	81938702	Shore	Transcr. at gene 5' and 3'	Flanking Active TSS			PYCR1	-0.1361	0.0123	1.445e-28	4.20702e-25	6	93	4.741e-14
cg04586023	chr22	50251950	Shore	Flanking Active TSS	Enhancers			MAPK12;HDAC10	-0.1099	0.0099	1.52e-28	4.40047e-25	10	61	0.005998
cg23464360	chr8	143431809	Shore	Flanking Active TSS	Flanking Active TSS			MAFA	-0.1616	0.0146	1.525e-28	4.40047e-25	8	90.4	3.455e-13
cg14440964	chr2	218743316	Open sea	Weak transcription	Weak transcription			TTLL4	-0.1297	0.0117	1.634e-28	4.69413e-25	6	92.9	7.033e-14
cg26607031	chr1	9542642	Shelf	Enhancers	Weak transcription			SLC25A33	-0.1702	0.0154	1.824e-28	5.21688e-25	8	91.6	3.037e-15
cg08285570	chr16	4114818	Island	Transcr. at gene 5' and 3'	Flanking Active TSS			ADCY9	-0.2568	0.0232	1.897e-28	5.40187e-25	6	89.6	3.088e-09
cg02092295	chr10	86943386	Island	Flanking Bivalent TSS/Enh	Flanking Bivalent TSS/Enh			MMRN2	-0.1323	0.012	2.171e-28	6.15512e-25	8	87.6	7.203e-10
cg24497713	chr4	176242015	Open sea	Enhancers	Flanking Active TSS			ASB5	-0.117	0.0106	2.422e-28	6.83688e-25	8	89.6	4.807e-12
cg02644867	chr19	1271057	Shore	Transcr. at gene 5' and 3'	Transcr. at gene 5' and 3'			CIRBP-AS1;CIRBP	-0.1755	0.0159	2.588e-28	7.27385e-25	8	74	0.0003433
cg01454148	chr17	7225835	Open sea	Genic enhancers	Strong transcription			DVL2	-0.1672	0.0152	2.648e-28	7.38696e-25	8	80.9	5.284e-06
cg05180540	chr8	65789670	Open sea	Active TSS	Flanking Active TSS			PDE7A	-0.1717	0.0156	2.651e-28	7.38696e-25	8	81.1	4.677e-06
cg05917988	chr6	44313459	Island	Active TSS	Active TSS	Yes		RP11-444E17.6;AARS2	0.0536	0.0049	2.816e-28	7.8132e-25	8	78.1	4.074e-05
cg01873153	chr16	73092895	Open sea	Flanking Active TSS	Flanking Active TSS			HCCAT5	-0.156	0.0141	2.837e-28	7.83797e-25	8	81.3	4.029e-06
cg05369582	chr1	228217061	Island	Transcr. at gene 5' and 3'	Transcr. at gene 5' and 3'			OBSCN	-0.3102	0.0282	3.394e-28	9.3371e-25	7	86.3	8.218e-08
cg05201789	chr5	137889819	Shore	Quiescent/Low	Flanking Active TSS			RP11-381K20.2;PKD2L2	-0.2339	0.0213	3.632e-28	9.94969e-25	8	77.8	4.923e-05
cg08508227	chr20	62564894	Open sea	Genic enhancers	Genic enhancers			LAMA5;MIR1-1HG;MIR1-1HG-AS1	-0.1474	0.0134	4.522e-28	1.23358e-24	8	81.3	3.753e-06
cg17512133	chr4	77052659	Open sea	Weak transcription	Strong transcription			CCNI	-0.1777	0.0162	4.902e-28	1.33164e-24	8	78.9	2.507e-05
cg06599206	chr1	1329624	Shore	Transcr. at gene 5' and 3'	Enhancers				-0.274	0.025	5.367e-28	1.45189e-24	6	91.2	5.014e-11
cg13636887	chr14	104723598	Island	Flanking Active TSS	Flanking Active TSS			ADSSL1	-0.1181	0.0108	5.926e-28	1.59645e-24	8	88.7	6.551e-11
cg01575173	chr12	55995739	Open sea	Weak transcription	Weak transcription			RAB5B;SUOX	-0.1106	0.0101	6.228e-28	1.67088e-24	6	88.8	1.595e-08
cg08484188	chr1	41665695	Shelf	Enhancers	Enhancers				-0.1837	0.0168	6.551e-28	1.7503e-24	8	83.5	4.36e-07
cg07047131	chr3	12815150	Island	Genic enhancers	Genic enhancers				-0.2074	0.019	7.159e-28	1.90491e-24	8	82	2.025e-06
cg19995531	chr17	7284082	Shore	Transcr. at gene 5' and 3'	Transcr. at gene 5' and 3'			RP1-4G17.2;SLC2A4	-0.1598	0.0146	8.686e-28	2.30179e-24	6	93.9	3.235e-16
cg20625039	chr1	43704797	Shelf	Strong transcription	Genic enhancers			ST3GAL3;KDM4A;KDM4A-AS1	-0.1439	0.0132	9.39e-28	2.47823e-24	6	91.3	3.855e-11
cg14987804	chr3	119650174	Open sea	Enhancers	Enhancers			ADPRH	-0.1288	0.0118	1.099e-27	2.88877e-24	6	89.1	1.004e-08
cg23347911	chr11	67427437	Shore	Flanking Active TSS	Active TSS			RPS6KB2	-0.0797	0.0073	1.116e-27	2.92163e-24	10	75	3.998e-05
cg12637786	chr2	219490499	Open sea	Genic enhancers	Strong transcription			AC053503.11;SPEG	-0.0845	0.0078	1.17e-27	3.05069e-24	8	80.6	6.863e-06
cg01567754	chr14	102499217	Open sea	Transcr. at gene 5' and 3'	Transcr. at gene 5' and 3'			TECPR2	-0.2181	0.02	1.233e-27	3.2021e-24	7	82.8	4.631e-06
cg17396522	chr2	178636228	Open sea	Genic enhancers	Genic enhancers				-0.1513	0.0139	1.264e-27	3.26953e-24	6	89.8	2.151e-09
cg26298789	chr21	44819656	Shore	Heterochromatin	Quiescent/Low			SUMO3	-0.0771	0.0071	1.273e-27	3.27974e-24	6	62	0.02202
cg19973758	chr20	62564904	Open sea	Genic enhancers	Genic enhancers			LAMA5;MIR1-1HG;MIR1-1HG-AS1	-0.128	0.0118	1.459e-27	3.74409e-24	8	90.9	4.886e-14
cg16941568	chr11	1554550	Shore	Genic enhancers	Enhancers				-0.1319	0.0121	1.488e-27	3.80348e-24	8	76.4	0.0001073
cg11614451	chr3	160449940	Island	Flanking Bivalent TSS/Enh	Flanking Bivalent TSS/Enh			TRIM59;RP11-432B6.3	0.037	0.0034	1.752e-27	4.46073e-24	8	73.3	0.0004548
cg11623339	chr5	139389792	Shelf	Transcr. at gene 5' and 3'	Genic enhancers			MZB1	-0.1664	0.0153	1.822e-27	4.62083e-24	8	90.7	1.096e-13
cg12141201	chr19	38593391	Shelf	Weak transcription	Weak transcription			MAP4K1	-0.2012	0.0185	1.885e-27	4.76201e-24	6	87.9	7.701e-08
cg20277504	chr10	29532459	Open sea	Genic enhancers	Genic enhancers				-0.1978	0.0182	2.221e-27	5.58909e-24	8	92	4.479e-16
cg19430414	chr2	238141446	Island	Transcr. at gene 5' and 3'	Transcr. at gene 5' and 3'			KLHL30	-0.1447	0.0134	2.746e-27	6.86207e-24	8	90.4	4.019e-13
cg14609139	chr9	136097893	Shore	Enhancers	Enhancers				-0.1183	0.0109	2.748e-27	6.86207e-24	8	79.5	1.645e-05
cg01442620	chr19	32671978	Shelf	Weak transcription	Enhancers			ANKRD27;CTC-379B2.4	-0.1205	0.0111	2.888e-27	7.18404e-24	8	87.5	1e-09
cg07044749	chr10	95550552	Open sea	Enhancers	Enhancers				-0.1285	0.0119	3.345e-27	8.28909e-24	8	81.8	2.466e-06
cg00713294	chr1	55212975	Shore	Flanking Active TSS	Flanking Active TSS			USP24	-0.2303	0.0213	3.496e-27	8.63033e-24	8	88.5	1.015e-10
cg08522791	chr19	57787128	Shore	Strong transcription	Weak transcription			ZNF586	-0.1671	0.0155	3.594e-27	8.83865e-24	6	95.3	3.811e-21
cg14255238	chr2	96550393	Island	Strong transcription	Strong transcription			ARID5A	-0.1951	0.0181	4.081e-27	9.99845e-24	8	82.9	7.935e-07
cg11684450	chr19	1272853	Shore	Transcr. at gene 5' and 3'	Transcr. at gene 5' and 3'			CIRBP	-0.1869	0.0173	4.31e-27	1.05198e-23	8	83.3	5.294e-07
cg08312035	chr1	228214603	Shore	Transcr. at gene 5' and 3'	Transcr. at gene 5' and 3'			OBSCN-AS1;OBSCN	-0.118	0.011	4.892e-27	1.18956e-23	8	82	1.985e-06
cg11059554	chr4	52026060	Open sea	Strong transcription	Weak transcription	Yes		SGCB	-0.1469	0.0136	4.964e-27	1.20257e-23	6	93.8	7.905e-16
cg01282869	chr2	151672395	Open sea	Genic enhancers	Genic enhancers				-0.2621	0.0244	5.142e-27	1.24106e-23	6	89.7	2.752e-09
cg27495572	chr2	178563556	Open sea	Genic enhancers	Genic enhancers				-0.1765	0.0164	5.241e-27	1.26027e-23	8	78.9	2.4e-05
cg16402286	chr14	64233187	Open sea	Enhancers	Genic enhancers			ESR2	-0.1445	0.0134	5.426e-27	1.29994e-23	8	74.9	0.0002297
cg07544187	chr19	19540425	Island	Bivalent Enhancer	Bivalent Enhancer				0.0419	0.0039	5.65e-27	1.34863e-23	8	76.1	0.0001314
cg01125531	chr20	63495473	Shore	Transcr. at gene 5' and 3'	Transcr. at gene 5' and 3'			EEF1A2	-0.1806	0.0168	6.471e-27	1.53894e-23	8	87.3	1.509e-09
cg05204981	chr19	3961087	Island	Genic enhancers	Strong transcription			DAPK3	-0.1666	0.0155	6.604e-27	1.56221e-23	8	81.6	3.003e-06
cg00917156	chr16	57797928	Open sea	Flanking Active TSS	Flanking Active TSS			KIFC3;CTD-2600O9.1	-0.1729	0.0161	6.617e-27	1.56221e-23	8	74.5	0.0002782
cg15904623	chr7	128848689	Open sea	Genic enhancers	Genic enhancers				-0.112	0.0104	6.749e-27	1.58211e-23	8	84.7	9.436e-08
cg05278822	chr19	1387755	Island	Transcr. at gene 5' and 3'	Enhancers			LLNLR-307A6.1;NDUFS7	-0.1886	0.0176	6.75e-27	1.58211e-23	8	90.8	8.686e-14
cg14748455	chr19	3966908	Shore	Transcr. at gene 5' and 3'	Genic enhancers			DAPK3	-0.1051	0.0098	7.265e-27	1.69669e-23	8	75.5	0.0001709
cg02875185	chr7	131103824	Shore	Enhancers	Transcr. at gene 5' and 3'			LINC-PINT	-0.2132	0.0199	8.599e-27	2.00104e-23	8	72.9	0.0005305
cg26915625	chr1	146015896	Shelf	Weak transcription	Weak transcription				-0.1532	0.0143	8.747e-27	2.02821e-23	8	76.6	9.703e-05
cg12118637	chr11	47179261	Shore	Transcr. at gene 5' and 3'	Transcr. at gene 5' and 3'			PACSIN3	-0.1657	0.0155	9.05e-27	2.091e-23	6	86.6	5.373e-07
cg05024939	chr4	112521094	Shore	Bivalent Enhancer	Flanking Bivalent TSS/Enh			RP11-402J6.1	0.065	0.0061	1.101e-26	2.53484e-23	8	82	2.065e-06
cg18335535	chr10	1037251	Open sea	Genic enhancers	Enhancers			IDI2-AS1;IDI2;WDR37	-0.1348	0.0126	1.14e-26	2.61535e-23	8	81.9	2.261e-06
cg17156641	chr1	146018371	Shore	Genic enhancers	Transcr. at gene 5' and 3'			HFE2	-0.1507	0.0141	1.246e-26	2.84847e-23	8	83.8	3.106e-07
cg05367173	chr17	63968203	Open sea	Strong transcription	Genic enhancers			SCN4A	-0.0654	0.0061	1.254e-26	2.8567e-23	8	83.7	3.347e-07
cg05001691	chr2	219251456	Shore	Transcr. at gene 5' and 3'	Transcr. at gene 5' and 3'			TUBA4A	-0.1616	0.0151	1.26e-26	2.86033e-23	8	81.7	2.819e-06
cg14707627	chr17	50923695	Open sea	Enhancers	Weak transcription				-0.1967	0.0184	1.316e-26	2.97705e-23	6	88.2	5.247e-08
cg19982570	chr3	42686548	Shore	Transcr. at gene 5' and 3'	Flanking Active TSS			KLHL40	-0.1524	0.0143	1.383e-26	3.11775e-23	8	83.8	3.088e-07
cg09842667	chr13	113484008	Open sea	Enhancers	Enhancers				-0.1716	0.0161	1.47e-26	3.30241e-23	6	90.6	2.803e-10
cg11878267	chr16	19698609	Open sea	Enhancers	Genic enhancers			VPS35L;KNOP1	-0.1527	0.0143	1.497e-26	3.35147e-23	6	91.9	4.635e-12
cg02976929	chr1	234520571	Open sea	Flanking Active TSS	Enhancers				-0.058	0.0055	1.99e-26	4.43989e-23	8	74.9	0.0002287
cg00187327	chr22	27795792	Shore	Active TSS	Active TSS			MN1	-0.1953	0.0184	2.076e-26	4.6159e-23	8	85.4	3.668e-08
cg27225658	chr17	74211455	Shore	Flanking Active TSS	Enhancers			MGC16275	-0.1337	0.0126	2.606e-26	5.77456e-23	8	78.5	3.27e-05
cg22645209	chr2	96635071	Shelf	Enhancers	Genic enhancers				-0.119	0.0112	2.703e-26	5.96912e-23	8	84.8	8.717e-08
cg14529598	chr4	8097123	Island	Transcr. at gene 5' and 3'	Genic enhancers			ABLIM2	-0.103	0.0097	2.771e-26	6.09855e-23	8	86.1	1.306e-08
cg10610461	chr3	16883606	Shore	Flanking Active TSS	Flanking Active TSS			PLCL2	-0.2529	0.0239	2.901e-26	6.34822e-23	6	93.5	4.683e-15
cg08637691	chr9	132114243	Open sea	Weak Repressed PolyComb	Weak Repressed PolyComb				0.1004	0.0095	2.904e-26	6.34822e-23	6	91.9	5.864e-12
cg04766529	chr6	136823418	Shore	Flanking Active TSS	Flanking Active TSS			PEX7	-0.0588	0.0056	3.232e-26	7.04153e-23	8	43.5	0.08817
cg27629673	chr5	7462742	Open sea	Weak transcription	Enhancers			ADCY2	-0.1422	0.0134	3.263e-26	7.08529e-23	8	92.9	2.448e-18
cg14991595	chr3	192844132	Open sea	Enhancers	Enhancers				-0.1575	0.0149	3.489e-26	7.55078e-23	8	57.9	0.01992
cg23651889	chr3	188397547	Open sea	Flanking Active TSS	Flanking Active TSS			LPP	-0.2759	0.0261	3.527e-26	7.60766e-23	8	81.1	4.716e-06
cg00906476	chr5	139666614	Shore	Transcr. at gene 5' and 3'	Flanking Active TSS			CXXC5	-0.1434	0.0136	3.612e-26	7.7652e-23	8	68.3	0.002483
cg15576426	chr15	99138917	Open sea	Enhancers	Genic enhancers				-0.1461	0.0138	3.851e-26	8.25169e-23	6	94	1.743e-16
cg07706367	chr4	3340997	Shore	Enhancers	Enhancers				-0.1617	0.0153	3.975e-26	8.48937e-23	8	83.4	4.695e-07
cg00532451	chr1	228341211	Open sea	Genic enhancers	Genic enhancers				-0.1558	0.0147	4.04e-26	8.5999e-23	8	88.8	4.496e-11
cg09482417	chr5	172878238	Open sea	Flanking Active TSS	Flanking Active TSS			ERGIC1	-0.1085	0.0103	4.085e-26	8.66728e-23	6	90	1.255e-09
cg26286198	chr20	50196121	Shelf	Weak transcription	Weak transcription				-0.0921	0.0087	4.308e-26	9.11065e-23	8	84.1	2.202e-07
cg03392564	chr1	1543299	Shelf	Genic enhancers	Genic enhancers				-0.1766	0.0167	4.56e-26	9.61227e-23	8	85.6	2.536e-08
cg11152412	chr15	74635346	Open sea	Strong transcription	Strong transcription	Yes		EDC3;CLK3	-0.0801	0.0076	4.776e-26	1.0035e-22	8	83.3	5.42e-07
cg20754348	chr15	96325990	Shelf	Bivalent/Poised TSS	Bivalent/Poised TSS			NR2F2-AS1;NR2F2	-0.235	0.0223	5.246e-26	1.0987e-22	8	81.6	2.887e-06
cg22850968	chr1	228215813	Island	Transcr. at gene 5' and 3'	Transcr. at gene 5' and 3'			OBSCN	-0.1875	0.0178	5.478e-26	1.1436e-22	8	89.8	2.751e-12
cg19901956	chr11	78210227	Island	Strong transcription	Strong transcription			USP35	0.1216	0.0115	6.187e-26	1.28747e-22	8	88.7	6.501e-11
cg20316958	chr10	86710613	Shore	Transcr. at gene 5' and 3'	Genic enhancers			LDB3	-0.1043	0.0099	7.988e-26	1.65694e-22	6	89.6	3.502e-09
cg04084157	chr7	101165767	Island	Flanking Bivalent TSS/Enh	Flanking Bivalent TSS/Enh			VGF	0.0436	0.0041	8.117e-26	1.67833e-22	10	78.6	3.247e-06
cg27264894	chr1	228278914	Shore	Genic enhancers	Genic enhancers				-0.0868	0.0083	8.284e-26	1.70742e-22	8	86.7	4.059e-09
cg25587233	chr9	129109725	Shore	Flanking Active TSS	Flanking Active TSS			CRAT;PPP2R4	-0.0981	0.0094	9.954e-26	2.04514e-22	10	60.7	0.006392
cg22438810	chr9	128149512	Open sea	Enhancers	Enhancers				-0.1537	0.0147	1.027e-25	2.10341e-22	10	68.5	0.0007728
cg18355533	chr19	3961680	Shore	Genic enhancers	Genic enhancers				-0.1929	0.0184	1.071e-25	2.18663e-22	8	76.3	0.0001162
cg00359471	chr19	583580	Shore	Genic enhancers	Weak transcription				-0.1903	0.0182	1.085e-25	2.20826e-22	6	88.3	3.977e-08
cg01816880	chr1	228217194	Island	Transcr. at gene 5' and 3'	Transcr. at gene 5' and 3'			OBSCN	-0.1609	0.0154	1.107e-25	2.246e-22	8	83.8	2.94e-07
cg23588952	chr8	2076219	Open sea	Genic enhancers	Genic enhancers				-0.2073	0.0198	1.132e-25	2.28957e-22	8	70.2	0.001394
cg03077671	chr19	13100410	Shore	Genic enhancers	Weak transcription			LYL1	-0.1549	0.0148	1.139e-25	2.29657e-22	8	73.1	0.0005086
cg15356320	chr2	127060423	Island	Genic enhancers	Genic enhancers				-0.1711	0.0163	1.164e-25	2.33971e-22	8	75.1	0.0002107
cg14633456	chr4	112524112	Island	Flanking Bivalent TSS/Enh	Bivalent/Poised TSS	Yes		RP11-402J6.1	0.0548	0.0052	1.172e-25	2.34852e-22	8	70.5	0.001259
cg07836225	chr1	235502521	Shore	Active TSS	Flanking Active TSS			B3GALNT2	-0.1659	0.0158	1.198e-25	2.38988e-22	8	73.6	0.0003999
cg16636114	chr19	2249239	Shore	Bivalent Enhancer	Enhancers			AMH	-0.1508	0.0144	1.2e-25	2.38988e-22	8	77.6	5.437e-05
cg08177041	chr7	135169538	Shore	Flanking Active TSS	Flanking Active TSS			RP11-134L10.1;CYREN	-0.1954	0.0187	1.213e-25	2.40838e-22	6	85.3	2.319e-06
cg00032884	chr2	48313531	Shore	Flanking Active TSS	Flanking Active TSS			FOXN2	-0.1894	0.0181	1.22e-25	2.41489e-22	8	88.8	4.864e-11
cg22455529	chr17	75499271	Shelf	Genic enhancers	Genic enhancers			TMEM94	-0.1463	0.014	1.228e-25	2.42334e-22	8	87.4	1.134e-09
cg02457644	chr19	35754423	Shore	Transcr. at gene 5' and 3'	Transcr. at gene 5' and 3'			AC002398.9;AC002398.11;AC002398.12;LIN37	-0.1778	0.017	1.237e-25	2.4337e-22	8	80.3	8.609e-06
cg09890597	chr11	63997452	Shore	Strong transcription	Strong transcription			OTUB1	-0.0516	0.0049	1.33e-25	2.60877e-22	8	79.2	1.975e-05
cg26540302	chr1	51811467	Open sea	Weak transcription	Strong transcription			NRD1	-0.1355	0.013	1.448e-25	2.82901e-22	8	91.4	6.194e-15
cg22153093	chr16	31457132	Shore	Transcr. at gene 5' and 3'	Flanking Active TSS			ARMC5;RP11-452L6.5	-0.1304	0.0125	1.451e-25	2.82901e-22	6	90.6	3.112e-10
cg00953211	chr1	146020302	Shore	Flanking Active TSS	Bivalent/Poised TSS			HFE2	-0.1834	0.0176	1.61e-25	3.12962e-22	8	76.5	0.0001029
cg10130374	chr13	111283064	Island	Strong transcription	Strong transcription			ARHGEF7	-0.163	0.0156	1.849e-25	3.58347e-22	8	88.7	6.44e-11
cg13114696	chr21	46389037	Island	Genic enhancers	Genic enhancers				-0.1455	0.014	2.172e-25	4.19694e-22	8	85.4	3.585e-08
cg01975786	chr8	141418867	Shore	Transcr. at gene 5' and 3'	Flanking Active TSS			PTP4A3	-0.1785	0.0171	2.212e-25	4.26155e-22	8	80.4	7.891e-06
cg26793357	chr3	49703927	Open sea	Genic enhancers	Genic enhancers				-0.1145	0.011	2.346e-25	4.50633e-22	6	82.8	2.243e-05
cg12771611	chr1	23797137	Shelf	Strong transcription	Strong transcription			GALE	-0.1758	0.0169	2.429e-25	4.652e-22	6	92.9	9.98e-14
cg05878887	chr3	99901544	Open sea	Quiescent/Low	Weak transcription			CMSS1;FILIP1L	0.1647	0.0158	2.495e-25	4.75799e-22	8	63.5	0.007637
cg20467114	chr12	3256577	Open sea	Enhancers	Enhancers			TSPAN9	-0.2124	0.0204	2.499e-25	4.75799e-22	8	74.2	0.0003141
cg03367927	chr6	43622349	Open sea	Strong transcription	Strong transcription			GTPBP2	-0.0961	0.0092	2.683e-25	5.09339e-22	6	88.1	5.779e-08
cg15717330	chr8	140549267	Island	Transcr. at gene 5' and 3'	Transcr. at gene 5' and 3'			AGO2	-0.2089	0.0201	2.726e-25	5.15993e-22	8	67.2	0.003278
cg26474465	chr17	4267525	Shelf	Strong transcription	Strong transcription			RP11-104O19.4	-0.0979	0.0094	2.734e-25	5.16003e-22	8	66.3	0.004109
cg01377124	chr2	236263965	Open sea	Active TSS	Active TSS			ASB18;AC079135.1	-0.2485	0.0239	2.86e-25	5.38219e-22	8	82.1	1.805e-06
cg22603405	chr2	217797907	Open sea	Enhancers	Enhancers				-0.1733	0.0167	2.869e-25	5.38352e-22	6	88.4	3.529e-08
cg00464046	chr7	135169798	Shore	Flanking Active TSS	Flanking Active TSS			CYREN	-0.1569	0.0151	2.986e-25	5.58692e-22	8	56.3	0.02508
cg26921969	chr5	93612510	Open sea	Repressed PolyComb	Repressed PolyComb				0.0807	0.0078	3.39e-25	6.32459e-22	8	85.4	3.674e-08
cg00718470	chr15	98421752	Island	Flanking Bivalent TSS/Enh	Flanking Bivalent TSS/Enh	Yes			0.0696	0.0067	3.725e-25	6.92967e-22	7	87.6	9.617e-09
cg02459936	chr16	1780073	Shore	Genic enhancers	Transcr. at gene 5' and 3'			EME2;SPSB3	-0.1027	0.0099	3.747e-25	6.95068e-22	8	79.6	1.529e-05
cg04220930	chr8	51902120	Shelf	Flanking Active TSS	Flanking Active TSS			RP11-110G21.1	-0.1949	0.0188	3.759e-25	6.95308e-22	8	77.2	7.226e-05
cg19803783	chr19	45488538	Open sea	Genic enhancers	Strong transcription			RTN2;PPM1N	-0.1278	0.0123	3.836e-25	7.0645e-22	6	80.8	8.633e-05
cg03224126	chr15	72198690	Shore	Genic enhancers	Genic enhancers			HEXA;PARP6;PKM	-0.1255	0.0121	3.841e-25	7.0645e-22	8	79.4	1.707e-05
cg00497611	chr19	3052334	Open sea	Weak transcription	Weak transcription			AC005944.2	-0.1342	0.013	4.019e-25	7.371e-22	6	86.6	5.212e-07
cg23233975	chr1	236744656	Open sea	Genic enhancers	Strong transcription			ACTN2	-0.1103	0.0107	4.084e-25	7.46912e-22	8	81.9	2.199e-06
cg26933579	chr19	1387763	Island	Transcr. at gene 5' and 3'	Enhancers			LLNLR-307A6.1;NDUFS7	-0.2068	0.02	4.176e-25	7.61592e-22	6	92.3	1.04e-12
cg15251697	chr17	4362509	Shelf	Genic enhancers	Active TSS	Yes		UBE2G1	-0.1774	0.0171	4.321e-25	7.85829e-22	8	76.3	0.0001161
cg10206190	chr1	17419493	Shore	Genic enhancers	Transcr. at gene 5' and 3'			RCC2	-0.2326	0.0225	4.372e-25	7.92883e-22	8	61.3	0.01161
cg02511363	chr12	3256516	Open sea	Enhancers	Enhancers			TSPAN9	-0.1745	0.0169	4.5e-25	8.13823e-22	8	82	2.118e-06
cg13477525	chr8	123645902	Open sea	Transcr. at gene 5' and 3'	Genic enhancers			KLHL38;CTD-2552K11.2	-0.1335	0.0129	4.568e-25	8.23826e-22	8	92.4	3.457e-17
cg23884120	chr12	120760602	Open sea	Flanking Active TSS	Flanking Active TSS			RP11-173P15.7	-0.0792	0.0077	5.892e-25	1.05966e-21	8	84.3	1.565e-07
cg23088157	chr1	11791258	Open sea	Flanking Active TSS	Flanking Active TSS			MTHFR	-0.1504	0.0146	6.375e-25	1.14336e-21	8	79.5	1.6e-05
cg27039501	chr5	150649652	Island	Transcr. at gene 5' and 3'	Transcr. at gene 5' and 3'			SYNPO	-0.2189	0.0212	6.598e-25	1.1801e-21	8	75.7	0.0001602
cg08548498	chr20	45254904	Open sea	Flanking Active TSS	Flanking Active TSS			SLPI	-0.1759	0.0171	6.798e-25	1.21253e-21	8	76	0.0001369
cg25610294	chr14	24308703	Shore	Strong transcription	Enhancers			NOP9;CIDEB;LTB4R2	-0.1329	0.0129	7.201e-25	1.28089e-21	8	75.3	0.0001898
cg23332989	chr7	135169635	Shore	Flanking Active TSS	Flanking Active TSS			CYREN	-0.1843	0.0179	7.27e-25	1.28963e-21	6	81.3	6.419e-05
cg11418663	chr1	15583670	Shore	Flanking Bivalent TSS/Enh	Flanking Active TSS			AGMAT;DNAJC16	-0.2702	0.0263	7.871e-25	1.39244e-21	8	75	0.0002238
cg22451265	chr5	43104799	Open sea	Weak transcription	Weak transcription			ZNF131	-0.1303	0.0127	7.925e-25	1.39818e-21	8	76.7	9.577e-05
cg14511094	chr15	42411554	Open sea	Strong transcription	Genic enhancers			RP11-164J13.1;CAPN3	-0.0751	0.0073	7.991e-25	1.406e-21	8	74.8	0.0002392
cg03456220	chr7	128854641	Island	Genic enhancers	Genic enhancers				-0.1482	0.0144	8.227e-25	1.44362e-21	8	79.6	1.519e-05
cg07079828	chr3	16883554	Shore	Flanking Active TSS	Flanking Active TSS			PLCL2	-0.2202	0.0214	8.55e-25	1.49625e-21	8	85.5	2.956e-08
cg22981153	chr8	141421664	Shelf	Transcr. at gene 5' and 3'	Transcr. at gene 5' and 3'			PTP4A3	-0.132	0.0128	8.6e-25	1.50095e-21	8	79.4	1.796e-05
cg24393844	chr12	67721329	Open sea	Enhancers	Enhancers				-0.1245	0.0121	8.857e-25	1.54166e-21	8	76.4	0.0001118
cg05155862	chr7	76339818	Open sea	Weak transcription	Weak transcription			YWHAG	-0.0907	0.0088	8.983e-25	1.55942e-21	8	67.2	0.00327
cg14048239	chr17	7244237	Shore	Genic enhancers	Genic enhancers			GABARAP;DVL2	-0.0931	0.0091	9.093e-25	1.5743e-21	6	87.7	1.047e-07
cg12209313	chr1	228283202	Shelf	Genic enhancers	Genic enhancers				-0.2067	0.0201	9.408e-25	1.62451e-21	8	87.8	4.702e-10
cg14244739	chr9	100446413	Open sea	Enhancers	Weak transcription			MSANTD3;MSANTD3-TMEFF1	-0.1787	0.0174	1.069e-24	1.84098e-21	8	81.6	2.854e-06
cg08719608	chr5	139392197	Island	Transcr. at gene 5' and 3'	Flanking Active TSS			PROB1	-0.1135	0.0111	1.087e-24	1.86702e-21	8	83.5	4.491e-07
cg02407372	chr6	87397203	Open sea	Enhancers	Enhancers				-0.1195	0.0117	1.157e-24	1.98201e-21	8	70.6	0.001242
cg27457029	chr5	137866732	Open sea	Active TSS	Active TSS			RP11-381K20.2;MYOT	-0.2368	0.0231	1.245e-24	2.12715e-21	6	89	1.205e-08
cg20115827	chr3	196280409	Open sea	Enhancers	Active TSS			PCYT1A;RP11-447L10.1	-0.1971	0.0192	1.265e-24	2.15565e-21	8	88.5	1.132e-10
cg08097417	chr7	130734371	Island	Bivalent/Poised TSS	Active TSS			KLF14	0.061	0.006	1.316e-24	2.23668e-21	8	82	2.132e-06
cg13082654	chr21	46391434	Island	Genic enhancers	Genic enhancers				-0.117	0.0114	1.413e-24	2.39527e-21	8	89.4	9.077e-12
cg20608895	chr13	109244031	Open sea	Enhancers	Quiescent/Low				-0.2012	0.0197	1.423e-24	2.40594e-21	8	76.7	9.452e-05
cg19378199	chr10	96981262	Open sea	Strong transcription	Strong transcription			LCOR	-0.1896	0.0185	1.466e-24	2.47221e-21	8	76.6	9.762e-05
cg20575909	chr16	31457134	Shore	Transcr. at gene 5' and 3'	Flanking Active TSS			ARMC5;RP11-452L6.5	-0.1138	0.0111	1.581e-24	2.65923e-21	6	90.9	1.332e-10
cg16703737	chr11	47577532	Shore	Transcr. at gene 5' and 3'	Transcr. at gene 5' and 3'			NDUFS3;RP11-76I23.7;RNU5E-10P;KBTBD4	-0.155	0.0152	1.604e-24	2.69095e-21	6	90.9	1.197e-10
cg06895754	chr3	152199569	Open sea	Quiescent/Low	Active TSS				-0.1921	0.0188	1.636e-24	2.73756e-21	6	94.8	5.103e-19
cg12371704	chr12	3256433	Open sea	Enhancers	Enhancers			TSPAN9	-0.1337	0.0131	1.668e-24	2.78393e-21	8	83.3	5.536e-07
cg19456628	chr9	95113037	Open sea	Strong transcription	Strong transcription			RP11-80I15.4;FANCC	-0.102	0.01	1.703e-24	2.83506e-21	6	84.5	5.204e-06
cg21326123	chr10	73529866	Open sea	Genic enhancers	Genic enhancers				-0.2161	0.0212	1.751e-24	2.90751e-21	6	90.6	3.345e-10
cg03894103	chr2	44359761	Shelf	Enhancers	Enhancers				-0.1941	0.019	1.816e-24	3.00775e-21	10	60.1	0.007341
cg09754243	chr16	73049963	Shore	Enhancers	Enhancers			ZFHX3;ENSG00000271009	-0.1914	0.0187	1.86e-24	3.07279e-21	8	75.5	0.0001706
cg06234765	chr22	19288704	Shelf	Flanking Active TSS	Flanking Active TSS			CLTCL1	-0.1806	0.0177	1.868e-24	3.07817e-21	8	78.8	2.63e-05
cg01178703	chr1	12006502	Open sea	Strong transcription	Strong transcription			MFN2	-0.1874	0.0184	1.893e-24	3.11147e-21	8	88.3	1.744e-10
cg12270059	chr11	119373795	Open sea	Transcr. at gene 5' and 3'	Flanking Active TSS			RP11-334E6.3;USP2	-0.1638	0.0161	1.949e-24	3.19542e-21	6	87.4	1.809e-07
cg14311245	chr17	17202855	Shelf	Genic enhancers	Strong transcription			PLD6;RP11-45M22.4;MPRIP	-0.1081	0.0106	1.999e-24	3.26915e-21	8	87.4	1.179e-09
cg17254273	chr2	151735452	Open sea	Flanking Active TSS	Enhancers			NEB	-0.1243	0.0122	2.018e-24	3.29193e-21	8	85.2	4.742e-08
cg17602777	chr1	228278779	Shore	Genic enhancers	Genic enhancers				-0.1425	0.014	2.04e-24	3.31947e-21	8	86.2	9.895e-09
cg22950670	chr2	178636546	Open sea	Genic enhancers	Genic enhancers				-0.2378	0.0233	2.127e-24	3.45239e-21	6	88.3	4.444e-08
cg00886996	chr11	47577580	Shore	Transcr. at gene 5' and 3'	Transcr. at gene 5' and 3'			NDUFS3;RP11-76I23.7;RNU5E-10P;KBTBD4	-0.1412	0.0139	2.156e-24	3.49073e-21	6	87.2	2.28e-07
cg10056728	chr12	56103288	Shore	Enhancers	Enhancers				-0.1355	0.0133	2.238e-24	3.61448e-21	8	67.9	0.002767
cg05700897	chr1	207817820	Open sea	Transcr. at gene 5' and 3'	Transcr. at gene 5' and 3'			MIR29B2CHG	-0.1617	0.0159	2.364e-24	3.8085e-21	7	65.3	0.008279
cg13262594	chr7	25886939	Open sea	Flanking Active TSS	Flanking Active TSS				-0.1562	0.0153	2.47e-24	3.96942e-21	6	82.4	3.004e-05
cg18569335	chr17	42019951	Island	Flanking Active TSS	Flanking Active TSS	Yes		DNAJC7;NKIRAS2	0.0406	0.004	2.512e-24	4.02695e-21	8	68.4	0.002413
cg26956371	chr10	122954472	Island	Active TSS	Flanking Active TSS			C10orf88;PSTK	0.0429	0.0042	2.57e-24	4.10978e-21	8	79.3	1.8e-05
cg12076709	chr13	113403267	Shore	Bivalent Enhancer	Enhancers				-0.1403	0.0138	2.591e-24	4.13319e-21	8	84.6	1.078e-07
cg06343740	chr22	26482443	Shore	Enhancers	Flanking Active TSS			HPS4;SRRD	-0.1142	0.0112	2.817e-24	4.48269e-21	6	92.9	7.473e-14
cg03578090	chr11	62806572	Shore	Flanking Active TSS	Flanking Active TSS			NXF1	-0.1497	0.0147	2.984e-24	4.73683e-21	6	78.5	0.000307
cg01552919	chr4	908058	Shore	Strong transcription	Strong transcription			GAK	0.1027	0.0101	2.997e-24	4.74586e-21	8	75.1	0.0002077
cg24461337	chr1	167913201	Open sea	Weak transcription	Weak transcription			ADCY10	-0.0984	0.0097	3.045e-24	4.80319e-21	8	88.3	1.457e-10
cg11709896	chr10	75099536	Open sea	Genic enhancers	Enhancers			DUSP13	-0.1757	0.0173	3.048e-24	4.80319e-21	8	82	1.976e-06
cg26906737	chr1	212368208	Open sea	Weak transcription	Weak transcription	Yes		TMEM206	-0.1201	0.0118	3.092e-24	4.86073e-21	8	77.9	4.628e-05
cg13293246	chr2	127060524	Island	Genic enhancers	Genic enhancers				-0.109	0.0107	3.502e-24	5.49196e-21	8	87.1	2.102e-09
cg10620086	chr12	109592530	Open sea	Enhancers	Flanking Active TSS			MVK	-0.2252	0.0222	3.517e-24	5.5022e-21	6	90.7	2.34e-10
cg21242642	chr1	175152247	Open sea	Enhancers	Quiescent/Low	Yes			0.1121	0.0111	3.731e-24	5.82296e-21	6	84.2	7.189e-06
cg02281446	chr1	228274305	Island	Genic enhancers	Genic enhancers				-0.0372	0.0037	3.776e-24	5.87906e-21	8	80.2	9.712e-06
cg27617780	chr2	152542741	Open sea	Enhancers	Enhancers				-0.1938	0.0191	3.826e-24	5.94266e-21	8	93.2	3.334e-19
cg08904591	chr15	96312643	Open sea	Quiescent/Low	Weak Repressed PolyComb			NR2F2-AS1	-0.2161	0.0213	3.882e-24	6.01525e-21	6	83	1.954e-05
cg05194248	chr19	16442939	Open sea	Flanking Active TSS	Flanking Active TSS			EPS15L1;CTD-2013N17.4	-0.1164	0.0115	4.029e-24	6.22816e-21	6	94.2	3.543e-17
cg07532576	chr2	178680219	Open sea	Strong transcription	Genic enhancers			TTN;TTN-AS1	-0.1727	0.0171	4.11e-24	6.33828e-21	8	79.3	1.827e-05
cg04700814	chr17	45146812	Shore	Enhancers	Flanking Active TSS			AC142472.6	-0.1295	0.0128	4.137e-24	6.3648e-21	9	73	0.0002428
cg22256482	chr8	123501067	Open sea	Weak transcription	Weak transcription			FBXO32	-0.2179	0.0215	4.25e-24	6.5232e-21	7	89.5	1.601e-10
cg21715536	chr19	1395519	Shelf	Genic enhancers	Enhancers				-0.1389	0.0137	4.416e-24	6.762e-21	8	79.7	1.41e-05
cg17875760	chr17	1899066	Shelf	Strong transcription	Strong transcription			RPA1	-0.1133	0.0112	4.488e-24	6.85608e-21	8	79	2.266e-05
cg09853570	chr1	228215720	Island	Transcr. at gene 5' and 3'	Transcr. at gene 5' and 3'			OBSCN	-0.1682	0.0166	4.717e-24	7.189e-21	8	84.5	1.339e-07
cg27405400	chr2	127081962	Open sea	Flanking Active TSS	Flanking Active TSS			BIN1	-0.1487	0.0147	4.75e-24	7.22234e-21	8	67.5	0.003075
cg08736813	chr2	178531486	Open sea	Genic enhancers	Genic enhancers				-0.2229	0.022	4.931e-24	7.48003e-21	8	76.2	0.0001226
cg02370734	chr8	65789962	Open sea	Active TSS	Flanking Active TSS			PDE7A	-0.1474	0.0146	4.972e-24	7.52464e-21	8	87.5	9.717e-10
cg00962573	chr2	111168279	Open sea	Enhancers	Enhancers				-0.0907	0.009	5.01e-24	7.56452e-21	6	87.8	1.013e-07
cg24442435	chr20	57408673	Shore	Genic enhancers	Genic enhancers			RBM38	-0.1853	0.0183	5.036e-24	7.58613e-21	8	76.7	9.218e-05
cg12674296	chr12	121775008	Open sea	Genic enhancers	Genic enhancers			TMEM120B;ENSG00000272849	-0.1085	0.0107	5.264e-24	7.91123e-21	6	92.3	1.124e-12
cg03945656	chr16	4094744	Open sea	Enhancers	Active TSS			ADCY9	-0.2046	0.0203	5.455e-24	8.17935e-21	6	87.8	9.062e-08
cg15004902	chr1	19179078	Open sea	Strong transcription	Strong transcription			UBR4	-0.1671	0.0165	5.562e-24	8.32057e-21	6	88.5	2.817e-08
cg16174225	chr1	1333088	Island	Enhancers	Enhancers			TAS1R3;ATAD3B	-0.1777	0.0176	5.991e-24	8.94174e-21	6	77.9	0.0004027
cg08969102	chr5	134227840	Shore	Flanking Active TSS	Enhancers			CTD-2410N18.4	-0.1377	0.0136	6.03e-24	8.97931e-21	8	52.6	0.03908
cg14039251	chr10	103611530	Open sea	Genic enhancers	Enhancers				-0.0791	0.0078	6.058e-24	9.00036e-21	6	86.9	3.547e-07
cg09854493	chr19	41308939	Shore	Flanking Active TSS	Flanking Active TSS			TGFB1;CCDC97	-0.1143	0.0113	6.093e-24	9.03169e-21	6	87.4	1.857e-07
cg09501305	chr19	18461788	Island	Transcr. at gene 5' and 3'	Transcr. at gene 5' and 3'			ELL	-0.1544	0.0153	6.581e-24	9.73283e-21	8	79	2.23e-05
cg05924979	chr4	118999904	Open sea	Flanking Active TSS	Flanking Active TSS			SYNPO2	-0.2073	0.0206	6.733e-24	9.935e-21	7	81	2.023e-05
cg03756778	chr15	91864157	Open sea	Enhancers	Enhancers				-0.1517	0.0151	7.016e-24	1.03291e-20	8	72.6	0.0006149
cg01508514	chr3	52232038	Open sea	Transcr. at gene 5' and 3'	Transcr. at gene 5' and 3'			RP11-330H6.5;TWF2	-0.1598	0.0159	7.089e-24	1.0413e-20	6	87.6	1.344e-07
cg18239920	chr19	4502012	Open sea	Strong transcription	Strong transcription			HDGFRP2	-0.1219	0.0121	7.125e-24	1.04422e-20	8	86.3	9.443e-09
cg24056730	chr4	76074232	Open sea	Enhancers	Flanking Active TSS			ART3	-0.1232	0.0122	7.144e-24	1.04465e-20	8	90.1	1.066e-12
cg18266594	chr3	24254794	Open sea	Weak transcription	Quiescent/Low			THRB	-0.143	0.0142	7.628e-24	1.11292e-20	8	88.5	1.072e-10
cg16320626	chr12	121440047	Shelf	Strong transcription	Strong transcription			KDM2B	-0.0913	0.0091	7.776e-24	1.12987e-20	8	84.7	1.028e-07
cg18797950	chr3	12815246	Island	Genic enhancers	Genic enhancers				-0.1899	0.0189	7.779e-24	1.12987e-20	8	81.4	3.71e-06
cg07502461	chr3	52232166	Open sea	Transcr. at gene 5' and 3'	Transcr. at gene 5' and 3'			RP11-330H6.5;TWF2	-0.1809	0.018	7.833e-24	1.13517e-20	6	72.3	0.002908
cg13297328	chr10	73649538	Shore	Transcr. at gene 5' and 3'	Transcr. at gene 5' and 3'			SYNPO2L	-0.1585	0.0157	7.938e-24	1.14783e-20	6	87.9	7.98e-08
cg24116965	chr4	147733549	Shore	Flanking Active TSS	Flanking Active TSS			ARHGAP10	-0.1483	0.0147	8.235e-24	1.18813e-20	8	85.1	5.46e-08
cg03917100	chr17	63939552	Shelf	Genic enhancers	Strong transcription			SCN4A	-0.1266	0.0126	8.838e-24	1.2723e-20	7	78.1	0.0001198
cg24532437	chr20	62018404	Open sea	Enhancers	Enhancers				-0.1073	0.0107	8.929e-24	1.28256e-20	6	81.6	5.43e-05
cg08998747	chr1	9270414	Open sea	Enhancers	Flanking Active TSS			H6PD	-0.2012	0.02	9.932e-24	1.42348e-20	6	78.1	0.00036
cg13446043	chr9	4804647	Island	Flanking Active TSS	Flanking Active TSS			KLF4P1;RCL1	-0.2002	0.0199	9.984e-24	1.42621e-20	8	88.5	1.057e-10
cg03554221	chr8	141440130	Shelf	Weak Repressed PolyComb	Weak transcription			MROH5	-0.1142	0.0114	9.995e-24	1.42621e-20	8	58.5	0.01839
cg10093679	chr11	65714584	Shelf	Strong transcription	Genic enhancers			KAT5	-0.1154	0.0115	1.01e-23	1.43803e-20	8	75.2	0.000204
cg02247881	chr19	18488914	Open sea	Flanking Active TSS	Flanking Active TSS			ELL	-0.169	0.0168	1.1e-23	1.56275e-20	6	83.1	1.82e-05
cg07382588	chr15	44458670	Open sea	Weak transcription	Weak transcription			CTDSPL2	-0.1621	0.0162	1.106e-23	1.56784e-20	6	89	1.158e-08
cg21186299	chr7	101165528	Island	Bivalent Enhancer	Bivalent Enhancer				0.0268	0.0027	1.11e-23	1.57008e-20	8	80.4	8.451e-06
cg03257739	chr7	43878621	Open sea	Transcr. at gene 5' and 3'	Transcr. at gene 5' and 3'			URGCP-MRPS24;URGCP	-0.0739	0.0074	1.141e-23	1.61042e-20	8	68.5	0.002309
cg17497320	chr1	225645155	Open sea	Enhancers	Enhancers				-0.1622	0.0162	1.169e-23	1.64636e-20	8	91.6	2.476e-15
cg09214551	chr17	45062348	Shore	Flanking Active TSS	Flanking Active TSS			NMT1;DCAKD	-0.1808	0.018	1.188e-23	1.6695e-20	10	82.6	5.247e-08
cg12255554	chr20	57407921	Island	Genic enhancers	Genic enhancers				-0.1551	0.0155	1.211e-23	1.69815e-20	8	80.2	9.915e-06
cg21965697	chr10	75099035	Open sea	Genic enhancers	Weak transcription			DUSP13;SAMD8	-0.144	0.0144	1.301e-23	1.82042e-20	6	78.1	0.0003585
cg09250087	chr2	160271052	Shore	Flanking Active TSS	Flanking Active TSS			ITGB6	-0.1731	0.0173	1.334e-23	1.86258e-20	8	71.3	0.0009736
cg15292020	chr15	40331901	Open sea	Weak transcription	Enhancers			RNA5SP392;CCDC9B	-0.1364	0.0136	1.353e-23	1.88505e-20	6	95.1	1.51e-20
cg22785629	chr17	1651254	Shore	Genic enhancers	Genic enhancers			SMYD4;PRPF8;RILP	-0.1379	0.0138	1.401e-23	1.94775e-20	8	84.5	1.283e-07
cg03178541	chr16	88897389	Shore	Transcr. at gene 5' and 3'	Flanking Active TSS			CBFA2T3	-0.1572	0.0157	1.422e-23	1.97272e-20	8	79.7	1.374e-05
cg21825734	chr2	178775820	Open sea	Transcr. at gene 5' and 3'	Transcr. at gene 5' and 3'			TTN;TTN-AS1	-0.1677	0.0168	1.453e-23	2.01143e-20	8	88.8	4.645e-11
cg25077823	chr5	1324656	Open sea	Transcr. at gene 5' and 3'	Genic enhancers			CLPTM1L	-0.1692	0.0169	1.522e-23	2.10246e-20	8	88.8	4.332e-11
cg01053213	chr1	6634765	Open sea	Strong transcription	Strong transcription	Yes		DNAJC11;THAP3	-0.1609	0.0161	1.537e-23	2.11868e-20	8	83.4	4.801e-07
cg24452821	chr11	114083089	Island	Genic enhancers	Flanking Active TSS			ZBTB16	-0.2099	0.021	1.545e-23	2.12519e-20	8	87.8	4.981e-10
cg23899057	chr12	105923031	Open sea	Flanking Active TSS	Flanking Active TSS				-0.139	0.0139	1.578e-23	2.166e-20	8	83.1	6.847e-07
cg25726357	chr6	162726700	Shore	Enhancers	Flanking Active TSS			PARK2;PACRG	-0.1568	0.0157	1.642e-23	2.24709e-20	8	85.6	2.692e-08
cg21493505	chr19	56368048	Island	Active TSS	Active TSS			AC006116.21;ZNF542P;ZSCAN5A	0.0682	0.0068	1.644e-23	2.24709e-20	8	84.7	9.331e-08
cg08490364	chr17	35613309	Open sea	Weak transcription	Weak transcription			AP2B1	-0.1457	0.0146	1.667e-23	2.27374e-20	6	91.2	5.906e-11
cg15013349	chr6	43778626	Open sea	Genic enhancers	Genic enhancers				-0.0927	0.0093	1.7e-23	2.31389e-20	6	89.7	2.762e-09
cg03230469	chr5	37837601	Island	Active TSS	Bivalent/Poised TSS	Yes		GDNF	0.0902	0.009	1.75e-23	2.37696e-20	6	87.9	8.558e-08
cg24941169	chr3	12818372	Shelf	Genic enhancers	Genic enhancers				-0.216	0.0216	1.862e-23	2.52381e-20	6	92	3.382e-12
cg03719380	chr3	49720960	Shore	Genic enhancers	Genic enhancers				-0.0813	0.0081	1.883e-23	2.54695e-20	8	14.4	0.3169
cg21983531	chr7	74660985	Shelf	Flanking Active TSS	Flanking Active TSS			GTF2I	-0.2037	0.0204	1.922e-23	2.5943e-20	8	80.9	5.594e-06
cg10939966	chr2	178563605	Open sea	Genic enhancers	Genic enhancers				-0.1768	0.0177	1.944e-23	2.61855e-20	8	76.4	0.0001079
cg19758448	chr17	39672042	Shelf	Flanking Bivalent TSS/Enh	Flanking Active TSS			PGAP3	-0.1747	0.0175	2.015e-23	2.70857e-20	8	78.3	3.556e-05
cg13117960	chr21	46351234	Open sea	Transcr. at gene 5' and 3'	Transcr. at gene 5' and 3'			PCNT	-0.1469	0.0147	2.028e-23	2.72041e-20	6	93	4.577e-14
cg09994445	chr11	114063725	Shelf	Transcr. at gene 5' and 3'	Transcr. at gene 5' and 3'			ZBTB16	-0.1552	0.0156	2.059e-23	2.7563e-20	8	82.8	9.07e-07
cg27334635	chr17	81859242	Shore	Transcr. at gene 5' and 3'	Transcr. at gene 5' and 3'			P4HB	-0.1012	0.0101	2.072e-23	2.768e-20	6	84.7	4.484e-06
cg10533060	chr16	30418826	Shore	Flanking Active TSS	Flanking Active TSS			ZNF771	-0.0765	0.0077	2.192e-23	2.92229e-20	8	82.5	1.259e-06
cg02821988	chr1	6585263	Open sea	Genic enhancers	Enhancers				-0.1231	0.0124	2.241e-23	2.98149e-20	6	85	3.203e-06
cg04859929	chr1	155245366	Open sea	Flanking Active TSS	Flanking Active TSS			GBA	-0.211	0.0212	2.283e-23	3.02895e-20	8	76.7	9.521e-05
cg16919420	chr22	50206448	Island	Genic enhancers	Genic enhancers			SELENOO;LOC105373095	-0.1722	0.0173	2.286e-23	3.02895e-20	8	81.4	3.525e-06
cg19949591	chr17	65553203	Open sea	Enhancers	Enhancers			AXIN2	-0.1586	0.0159	2.346e-23	3.10212e-20	8	83.8	2.949e-07
cg10236098	chr8	141420298	Shelf	Flanking Active TSS	Active TSS			PTP4A3	-0.1636	0.0164	2.354e-23	3.10637e-20	6	85.2	2.608e-06
cg01921818	chr13	113452028	Open sea	Transcr. at gene 5' and 3'	Flanking Active TSS			ADPRHL1	-0.1883	0.0189	2.38e-23	3.13431e-20	8	80	1.154e-05
cg17270101	chr1	56820886	Open sea	Weak Repressed PolyComb	Enhancers			FYB2	-0.1323	0.0133	2.492e-23	3.27516e-20	8	78.7	2.887e-05
cg09378425	chr7	150370806	Shore	Transcr. at gene 5' and 3'	Transcr. at gene 5' and 3'	Yes		ZNF775;REPIN1;RP4-584D14.5	-0.1509	0.0152	2.524e-23	3.31052e-20	8	87.6	8.133e-10
cg18061140	chr6	15691026	Open sea	Enhancers	Flanking Active TSS				-0.1883	0.0189	2.677e-23	3.50412e-20	8	78.6	2.965e-05
cg12098873	chr19	6751456	Shore	Strong transcription	Strong transcription			CTD-3128G10.6;TRIP10	-0.0714	0.0072	2.789e-23	3.64338e-20	8	72.3	0.000681
cg06680065	chr12	71441958	Shore	Active TSS	Bivalent/Poised TSS			TSPAN8;LGR5	-0.1644	0.0165	2.857e-23	3.72471e-20	8	72.5	0.0006386
cg22846776	chr17	2421566	Open sea	Weak transcription	Weak transcription			METTL16	-0.1676	0.0169	2.971e-23	3.86044e-20	8	78.3	3.742e-05
cg02217386	chr3	12815362	Island	Genic enhancers	Genic enhancers				-0.135	0.0136	2.973e-23	3.86044e-20	8	80.3	8.776e-06
cg16769381	chr11	46369502	Shelf	Strong transcription	Strong transcription	Yes		DGKZ	-0.0977	0.0098	2.989e-23	3.87347e-20	8	75.8	0.0001475
cg24302577	chr1	201080459	Open sea	Strong transcription	Strong transcription	Yes		CACNA1S	-0.1822	0.0184	3.163e-23	4.09079e-20	6	81.8	4.739e-05
cg02694817	chr11	47160968	Open sea	Genic enhancers	Enhancers				-0.1612	0.0162	3.196e-23	4.12525e-20	6	89	1.129e-08
cg25459752	chr1	1617513	Shore	Transcr. at gene 5' and 3'	Genic enhancers			MIB2	-0.1096	0.011	3.306e-23	4.25877e-20	6	84.2	6.95e-06
cg10458216	chr13	97221692	Open sea	Enhancers	Enhancers			MBNL2	-0.1335	0.0135	3.38e-23	4.34548e-20	8	86.9	2.959e-09
cg14808360	chr13	95059490	Open sea	Enhancers	Enhancers				-0.1631	0.0164	3.411e-23	4.37666e-20	8	71.1	0.001053
cg09979244	chr1	228217973	Shore	Genic enhancers	Genic enhancers				-0.1607	0.0162	3.451e-23	4.41925e-20	6	91.5	2.28e-11
cg00175482	chr7	22726103	Open sea	Flanking Active TSS	Flanking Active TSS			IL6;AC073072.5	-0.1105	0.0111	3.505e-23	4.47957e-20	6	88.9	1.55e-08
cg14517390	chr15	78170987	Open sea	Genic enhancers	Genic enhancers			IDH3A;CIB2	-0.2075	0.0209	3.593e-23	4.58302e-20	8	84.1	2.211e-07
cg26185621	chr22	41436108	Open sea	Transcr. at gene 5' and 3'	Genic enhancers			TOB2	-0.1038	0.0105	3.616e-23	4.60331e-20	8	91	3.913e-14
cg10901291	chr21	44855975	Open sea	Transcr. at gene 5' and 3'	Genic enhancers			PTTG1IP	-0.1521	0.0154	3.799e-23	4.81738e-20	6	89.4	5.781e-09
cg09926178	chr1	229433353	Island	Transcr. at gene 5' and 3'	Transcr. at gene 5' and 3'			ACTA1	-0.1328	0.0134	3.799e-23	4.81738e-20	8	79.3	1.848e-05
cg13107669	chr1	228286171	Island	Strong transcription	Strong transcription			OBSCN	-0.1257	0.0127	3.861e-23	4.88646e-20	8	77.4	6.252e-05
cg26527105	chr11	64765640	Island	Genic enhancers	Genic enhancers			MEN1;SF1	-0.1846	0.0186	3.977e-23	5.02348e-20	8	76.8	8.912e-05
cg14616353	chr3	152199855	Open sea	Weak transcription	Active TSS				-0.2003	0.0202	4.043e-23	5.09693e-20	6	94.2	4.541e-17
cg27056129	chr17	81697521	Shore	Genic enhancers	Genic enhancers				-0.1824	0.0184	4.122e-23	5.18645e-20	8	77.3	6.723e-05
cg16781877	chr1	38027878	Open sea	Genic enhancers	Enhancers				-0.117	0.0118	4.148e-23	5.20907e-20	6	91.7	1.228e-11
cg08665685	chr22	31104410	Island	Genic enhancers	Genic enhancers			ENSG00000273387;RNF185;SELENOM;INPP5J	-0.1299	0.0131	4.292e-23	5.37664e-20	8	83.8	2.929e-07
cg25505880	chr11	62806865	Shore	Flanking Active TSS	Enhancers			NXF1	-0.1542	0.0156	4.298e-23	5.37664e-20	8	89.2	1.503e-11
cg03405715	chr3	152204360	Open sea	Quiescent/Low	Active TSS				-0.2393	0.0242	4.829e-23	6.02929e-20	6	92.2	1.806e-12
cg12141846	chr1	58779039	Shelf	Weak transcription	Quiescent/Low				-0.1177	0.0119	5.074e-23	6.32302e-20	8	85	6.359e-08
cg19523692	chrX	120361849	Open sea	Active TSS	Active TSS			ATP1B4	-0.2101	0.0213	5.151e-23	6.40668e-20	8	81.9	2.302e-06
cg23837683	chr19	3959059	Island	Genic enhancers	Genic enhancers				-0.1195	0.0121	5.186e-23	6.43674e-20	8	76.8	8.784e-05
cg24726783	chr10	29470524	Open sea	Genic enhancers	Genic enhancers	Yes		SVIL-AS1	-0.1311	0.0133	5.195e-23	6.43674e-20	8	82.4	1.46e-06
cg26212352	chr14	104711251	Shelf	Strong transcription	Strong transcription			INF2	-0.0777	0.0079	5.283e-23	6.53331e-20	8	78.7	2.722e-05
cg10499493	chr2	101007669	Open sea	Strong transcription	Strong transcription			RPL31;TBC1D8	-0.1428	0.0145	6.009e-23	7.417e-20	8	56.3	0.02479
cg14389139	chr11	1007217	Shore	Flanking Active TSS	Flanking Active TSS			AP2A2	-0.0929	0.0094	6.386e-23	7.86738e-20	8	71.1	0.001053
cg07135408	chr1	236744701	Open sea	Genic enhancers	Strong transcription			ACTN2	-0.1189	0.0121	6.43e-23	7.90659e-20	8	82.1	1.953e-06
cg13093042	chr1	207802154	Open sea	Genic enhancers	Genic enhancers				-0.135	0.0137	6.448e-23	7.91373e-20	8	78.4	3.513e-05
cg14674720	chr2	218963207	Island	Bivalent/Poised TSS	Repressed PolyComb			AC097468.7	0.0503	0.0051	6.851e-23	8.39247e-20	8	82.1	1.841e-06
cg09742812	chr3	47849692	Island	Genic enhancers	Strong transcription			DHX30	-0.1372	0.0139	7.417e-23	9.06871e-20	6	76.5	0.0007161
cg18331165	chr19	3961766	Shore	Genic enhancers	Genic enhancers				-0.1432	0.0146	7.512e-23	9.16761e-20	8	82.1	1.843e-06
cg06382539	chr12	26123934	Shore	Transcr. at gene 5' and 3'	Active TSS			BHLHE41;SSPN	-0.1848	0.0188	7.701e-23	9.38063e-20	6	87.2	2.312e-07
cg05318361	chr4	1173050	Shore	Flanking Active TSS	Flanking Active TSS			SPON2	-0.1261	0.0128	8.416e-23	1.02324e-19	8	79.5	1.633e-05
cg26009029	chr19	10651421	Shelf	Quiescent/Low	Weak transcription				-0.11	0.0112	8.439e-23	1.02412e-19	8	56.6	0.0239
cg05209306	chr19	39408735	Shore	Transcr. at gene 5' and 3'	Transcr. at gene 5' and 3'			ZFP36	-0.1457	0.0148	8.719e-23	1.05612e-19	8	80.5	7.436e-06
cg07276388	chr3	54906578	Open sea	Enhancers	Flanking Active TSS			CACNA2D3	-0.1737	0.0177	8.966e-23	1.08402e-19	8	85	6.614e-08
cg21189492	chr8	42540018	Shore	Active TSS	Active TSS			SMIM19;SLC20A2	-0.1317	0.0134	8.989e-23	1.08478e-19	8	70.7	0.001172
cg22294908	chr20	41299990	Open sea	Enhancers	Enhancers				-0.0826	0.0084	9.112e-23	1.09758e-19	10	53.4	0.02277
cg24069602	chr17	63968161	Open sea	Strong transcription	Genic enhancers			SCN4A	-0.0793	0.0081	9.328e-23	1.12152e-19	8	81.3	4.04e-06
cg22167172	chr14	23562408	Open sea	Enhancers	Enhancers				-0.1558	0.0159	9.356e-23	1.12281e-19	6	51.3	0.06799
cg09479512	chr19	17504731	Shelf	Strong transcription	Strong transcription			CTD-3131K8.2;SLC27A1	-0.1343	0.0137	9.537e-23	1.14242e-19	8	88.1	2.375e-10
cg00136279	chr6	17975600	Open sea	Enhancers	Enhancers				-0.0677	0.0069	9.559e-23	1.14294e-19	8	88.1	2.864e-10
cg23995914	chr4	10457603	Island	Flanking Bivalent TSS/Enh	Flanking Active TSS			ZNF518B	0.1025	0.0104	9.719e-23	1.15994e-19	8	84.5	1.206e-07
cg01580181	chr8	69832290	Island	Transcr. at gene 5' and 3'	Transcr. at gene 5' and 3'			SLCO5A1	-0.1566	0.016	9.818e-23	1.1696e-19	8	81.1	4.484e-06
cg00026554	chr11	62806341	Shore	Flanking Active TSS	Flanking Active TSS			NXF1	-0.1254	0.0128	9.967e-23	1.18518e-19	6	83.7	1.082e-05
cg26885220	chr1	65309886	Island	Bivalent/Poised TSS	Repressed PolyComb			DNAJC6	0.0338	0.0034	1.017e-22	1.20609e-19	8	86.8	3.799e-09
cg08663425	chr2	127060469	Island	Genic enhancers	Genic enhancers				-0.1623	0.0165	1.018e-22	1.20609e-19	8	71.2	0.0009957
cg00505318	chr3	69081766	Shore	Enhancers	Flanking Active TSS			UBA3	-0.1567	0.016	1.05e-22	1.24173e-19	8	74.7	0.0002548
cg00283876	chr16	30894951	Shore	Flanking Active TSS	Flanking Active TSS			BCL7C;AC106782.20;MIR762HG	-0.1217	0.0124	1.058e-22	1.24892e-19	7	77.1	0.0002066
cg26739829	chr10	89646224	Shore	Flanking Active TSS	Flanking Active TSS			RP11-80H5.2;RP11-80H5.5;PANK1	-0.0712	0.0073	1.094e-22	1.28907e-19	8	86.7	4.351e-09
cg18063659	chr18	12374558	Shore	Genic enhancers	Enhancers				-0.1274	0.013	1.111e-22	1.30673e-19	8	89.2	1.743e-11
cg21207741	chr9	131273260	Shelf	Flanking Active TSS	Flanking Active TSS			FAM78A	-0.148	0.0151	1.141e-22	1.33959e-19	8	92.7	7.462e-18
cg04217498	chr5	125197069	Open sea	Enhancers	Enhancers				-0.2151	0.0219	1.146e-22	1.34303e-19	8	80.9	5.522e-06
cg24623086	chr7	14718914	Open sea	Quiescent/Low	Quiescent/Low			DGKB	-0.1708	0.0174	1.158e-22	1.35465e-19	6	93.7	1.031e-15
cg23627503	chr17	67045921	Shore	Flanking Active TSS	Flanking Active TSS			CACNG1	-0.1845	0.0188	1.187e-22	1.38608e-19	6	90	1.491e-09
cg02731144	chr1	77930856	Open sea	Strong transcription	Strong transcription			NEXN	-0.0884	0.009	1.19e-22	1.38709e-19	6	70.6	0.004512
cg06416831	chr5	139138462	Open sea	Enhancers	Enhancers				-0.2074	0.0212	1.247e-22	1.45092e-19	8	76.3	0.0001181
cg16839815	chr3	39188828	Open sea	Transcr. at gene 5' and 3'	Transcr. at gene 5' and 3'			XIRP1	-0.1271	0.013	1.33e-22	1.54473e-19	8	80.3	8.873e-06
cg14811700	chr17	4044122	Open sea	Strong transcription	Strong transcription			ZZEF1	-0.1547	0.0158	1.38e-22	1.59824e-19	6	89.4	5.628e-09
cg00059225	chr5	151924795	Island	Weak Repressed PolyComb	Quiescent/Low			GLRA1	0.0715	0.0073	1.381e-22	1.59824e-19	10	80.6	5.22e-07
cg04139049	chr7	135169535	Shore	Flanking Active TSS	Flanking Active TSS			RP11-134L10.1;CYREN	-0.1798	0.0184	1.466e-22	1.6936e-19	6	80.1	0.0001311
cg11206634	chr2	127700824	Shore	Flanking Active TSS	Flanking Active TSS			SFT2D3	-0.1498	0.0153	1.568e-22	1.80821e-19	10	71.3	0.0002552
cg23905309	chr12	112375230	Open sea	Weak transcription	Weak transcription			HECTD4	-0.2141	0.0219	1.643e-22	1.89134e-19	6	83.7	1.089e-05
cg14957186	chr10	71218015	Island	Flanking Active TSS	Flanking Active TSS			UNC5B;UNC5B-AS1	-0.1279	0.0131	1.747e-22	2.0075e-19	8	75	0.0002195
cg21629895	chr2	25342925	Shore	Flanking Active TSS	Flanking Active TSS			DNMT3A	-0.1391	0.0143	1.778e-22	2.03952e-19	10	56.9	0.0131
cg10219783	chr16	75268482	Shelf	Flanking Active TSS	Enhancers			BCAR1	-0.0536	0.0055	1.873e-22	2.1447e-19	8	80.1	1.038e-05
cg17185710	chr3	152267032	Shore	Flanking Active TSS	Flanking Active TSS			MBNL1-AS1;MBNL1	-0.1759	0.018	1.88e-22	2.14893e-19	8	74.9	0.0002294
cg21665431	chr8	11788130	Open sea	Enhancers	Flanking Active TSS				-0.1824	0.0187	1.9e-22	2.16797e-19	6	87.3	2.11e-07
cg08630691	chr8	42415586	Open sea	Weak transcription	Weak transcription				-0.0788	0.0081	1.907e-22	2.17214e-19	6	80.2	0.0001239
cg07823920	chr1	226982734	Open sea	Genic enhancers	Genic enhancers				-0.1521	0.0156	1.982e-22	2.25361e-19	8	78.3	3.676e-05
cg00455823	chr1	114702780	Open sea	Enhancers	Enhancers				-0.2188	0.0225	2.16e-22	2.45171e-19	6	88.1	5.833e-08
cg16603046	chr1	228274150	Shore	Genic enhancers	Genic enhancers				-0.1591	0.0164	2.317e-22	2.62533e-19	8	76	0.0001373
cg01996325	chr19	16630946	Shelf	Strong transcription	Genic enhancers			SMIM7;CTC-429P9.1;CTC-429P9.2;CTC-429P9.4	-0.0758	0.0078	2.424e-22	2.74178e-19	8	80.3	9.047e-06
cg18194850	chr3	67648880	Open sea	Enhancers	Weak transcription			SUCLG2	-0.1671	0.0172	2.458e-22	2.7754e-19	8	86	1.405e-08
cg11200930	chr3	12814909	Shore	Genic enhancers	Genic enhancers				-0.1455	0.015	2.464e-22	2.77735e-19	8	85.6	2.507e-08
cg05816157	chr1	202966554	Shore	Transcr. at gene 5' and 3'	Transcr. at gene 5' and 3'			CYB5R1	-0.1663	0.0171	2.719e-22	3.05946e-19	8	74.8	0.0002397
cg21887303	chr19	3962151	Shore	Genic enhancers	Genic enhancers				-0.1367	0.0141	2.762e-22	3.10247e-19	8	73.5	0.0004159
cg00679383	chr4	2007487	Shore	Flanking Active TSS	Flanking Active TSS			NELFA	-0.1225	0.0126	2.862e-22	3.20925e-19	8	62	0.01018
cg22317440	chr4	184752102	Open sea	Enhancers	Enhancers				-0.1827	0.0188	2.917e-22	3.26528e-19	6	91.9	6.188e-12
cg00372249	chr4	184824556	Shore	Active TSS	Active TSS			ACSL1	-0.1986	0.0205	2.988e-22	3.339e-19	8	86.2	9.699e-09
cg08083213	chr3	50288147	Shelf	Strong transcription	Weak transcription			IFRD2	-0.0915	0.0094	3.066e-22	3.42028e-19	8	72.5	0.0006212
cg18822363	chr19	3942331	Shore	Transcr. at gene 5' and 3'	Flanking Active TSS			NMRK2	-0.1306	0.0135	3.128e-22	3.48345e-19	8	83.6	4.052e-07
cg19643276	chr17	81859246	Shore	Transcr. at gene 5' and 3'	Transcr. at gene 5' and 3'			P4HB	-0.1032	0.0106	3.192e-22	3.54864e-19	6	69.4	0.005908
cg26852159	chr17	44170428	Open sea	Flanking Active TSS	Flanking Active TSS			ASB16	-0.1535	0.0158	3.39e-22	3.76232e-19	10	78.7	2.918e-06
cg11183285	chr19	1397379	Shore	Genic enhancers	Enhancers				-0.1655	0.0171	3.467e-22	3.84121e-19	6	82.5	2.877e-05
cg08256691	chr1	155912054	Open sea	Weak transcription	Weak transcription			RIT1	-0.1305	0.0135	3.544e-22	3.91983e-19	10	67.1	0.001241
cg18751573	chr3	16883409	Shore	Flanking Active TSS	Flanking Active TSS			PLCL2	-0.213	0.022	3.716e-22	4.10308e-19	8	90	1.357e-12
cg23949542	chr5	179736028	Shelf	Enhancers	Enhancers				-0.1619	0.0167	3.767e-22	4.15233e-19	8	84.1	2.239e-07
cg26720682	chr5	1324995	Open sea	Transcr. at gene 5' and 3'	Genic enhancers			CLPTM1L	-0.1292	0.0134	3.895e-22	4.28615e-19	8	86.9	2.792e-09
cg07155013	chr6	139709207	Open sea	Quiescent/Low	Quiescent/Low				-0.1704	0.0176	3.96e-22	4.3503e-19	8	78.3	3.601e-05
cg12033528	chr6	108689743	Open sea	Enhancers	Flanking Active TSS				-0.1867	0.0193	3.971e-22	4.35502e-19	6	85.5	1.929e-06
cg02985453	chr2	27312574	Shelf	Weak transcription	Weak transcription			MPV17	-0.2065	0.0213	4.019e-22	4.40023e-19	6	77.2	0.0005483
cg22374142	chr16	67164821	Island	Flanking Active TSS	Flanking Active TSS			HSF4;RP11-5A19.5	-0.0625	0.0065	4.171e-22	4.55896e-19	8	87.9	4.381e-10
cg09830059	chr3	180986570	Shelf	Weak transcription	Strong transcription			DNAJC19	-0.169	0.0175	4.199e-22	4.58185e-19	8	59.3	0.01625
cg20156237	chr8	143461579	Open sea	Enhancers	Genic enhancers			ZC3H3	-0.1363	0.0141	4.232e-22	4.61011e-19	8	81.3	4.008e-06
cg00647769	chr1	226982961	Open sea	Genic enhancers	Genic enhancers				-0.1403	0.0145	4.322e-22	4.70027e-19	8	83.4	4.597e-07
cg05009662	chr17	48059287	Island	Genic enhancers	Transcr. at gene 5' and 3'			NFE2L1	-0.1242	0.0129	4.341e-22	4.71303e-19	8	70	0.001478
cg20157339	chr8	102236807	Shore	Enhancers	Enhancers			UBR5;UBR5-AS1;RRM2B	-0.1927	0.0199	4.419e-22	4.78971e-19	8	62.3	0.009705
cg04806177	chr16	1941445	Shore	Transcr. at gene 5' and 3'	Transcr. at gene 5' and 3'			MSRB1	-0.1912	0.0198	4.614e-22	4.99273e-19	8	75.8	0.0001485
cg13650843	chr19	10400996	Shelf	Flanking Active TSS	Transcr. at gene 5' and 3'			CDC37	-0.1056	0.0109	4.627e-22	4.99847e-19	8	73.7	0.0003975
cg18748062	chr19	3966843	Shore	Transcr. at gene 5' and 3'	Genic enhancers			DAPK3	-0.1556	0.0161	4.761e-22	5.13047e-19	8	86.1	1.174e-08
cg15698107	chr12	110549058	Open sea	Enhancers	Enhancers				-0.1717	0.0178	4.765e-22	5.13047e-19	8	77.8	4.914e-05
cg09962952	chr19	6753012	Island	Flanking Active TSS	Flanking Active TSS			SH2D3A	-0.1343	0.0139	4.828e-22	5.1897e-19	8	69.5	0.001745
cg16301196	chr16	68259729	Open sea	Transcr. at gene 5' and 3'	Genic enhancers			RP11-96D1.7;PLA2G15	-0.1554	0.0161	5.125e-22	5.49985e-19	6	84.9	3.74e-06
cg12352902	chr5	14297092	Open sea	Transcr. at gene 5' and 3'	Flanking Active TSS			TRIO	-0.1959	0.0203	5.271e-22	5.64719e-19	8	77.1	7.632e-05
cg09020927	chr5	150678527	Open sea	Strong transcription	Strong transcription			MYOZ3	-0.1495	0.0155	5.811e-22	6.21166e-19	8	86.4	7.576e-09
cg14109847	chr17	57267551	Open sea	Genic enhancers	Genic enhancers				-0.1734	0.018	5.817e-22	6.21166e-19	8	89.8	2.762e-12
cg02659030	chr2	178532098	Open sea	Strong transcription	Genic enhancers			TTN;TTN-AS1	-0.1653	0.0172	5.829e-22	6.21425e-19	8	86.6	5.646e-09
cg27154648	chr10	73653446	Open sea	Transcr. at gene 5' and 3'	Transcr. at gene 5' and 3'			RP11-464F9.21;SYNPO2L	-0.1867	0.0194	6.228e-22	6.62745e-19	6	79.2	0.000217
cg06455385	chr19	3964148	Shore	Genic enhancers	Genic enhancers				-0.1505	0.0156	6.237e-22	6.62745e-19	6	87.7	1.185e-07
cg18857951	chr14	93929169	Open sea	Weak transcription	Weak transcription			FAM181A	-0.0878	0.0091	6.343e-22	6.72907e-19	8	85.1	5.536e-08
cg18192667	chr12	5200780	Open sea	Quiescent/Low	Quiescent/Low	Yes			-0.0874	0.0091	6.372e-22	6.74881e-19	8	81.4	3.46e-06
cg21708867	chr13	113483909	Open sea	Enhancers	Enhancers				-0.1025	0.0106	6.385e-22	6.75157e-19	8	87.6	7.414e-10
cg24715735	chr19	35040498	Shore	Flanking Active TSS	Flanking Active TSS			HPN	-0.1254	0.013	6.599e-22	6.96651e-19	10	82.9	3.265e-08
cg17331566	chr1	43978632	Shore	Genic enhancers	Flanking Active TSS			B4GALT2	-0.1149	0.0119	6.615e-22	6.97206e-19	6	62.1	0.02167
cg26940620	chr16	73092708	Open sea	Flanking Active TSS	Flanking Active TSS			HCCAT5	-0.1848	0.0192	6.832e-22	7.1891e-19	8	80.4	7.988e-06
cg23378546	chr17	78356635	Shelf	Flanking Active TSS	Flanking Active TSS				-0.1585	0.0165	7.001e-22	7.34943e-19	8	74.8	0.0002397
cg14275235	chr7	44061678	Shelf	Transcr. at gene 5' and 3'	Genic enhancers			DBNL	-0.1789	0.0186	7.007e-22	7.34943e-19	7	82.4	6.445e-06
cg26819627	chr19	40451387	Open sea	Strong transcription	Strong transcription			BLVRB	-0.1112	0.0116	7.167e-22	7.49513e-19	6	72.7	0.002586
cg15794350	chr12	56001402	Open sea	Weak transcription	Enhancers			SUOX	-0.1216	0.0127	7.169e-22	7.49513e-19	6	91.8	6.397e-12
cg00590036	chr6	158536400	Island	Flanking Bivalent TSS/Enh	Bivalent/Poised TSS			TMEM181	0.0505	0.0053	7.251e-22	7.56867e-19	8	72.3	0.0006709
cg16932820	chr2	238140747	Island	Transcr. at gene 5' and 3'	Transcr. at gene 5' and 3'			KLHL30	-0.1724	0.0179	7.386e-22	7.69721e-19	8	83	7.771e-07
cg15841944	chr2	96840049	Shore	Transcr. at gene 5' and 3'	Transcr. at gene 5' and 3'			ANKRD39;ANKRD23	-0.1096	0.0114	7.464e-22	7.76603e-19	8	69.3	0.00186
cg17132910	chr17	4931519	Open sea	Weak transcription	Quiescent/Low			GP1BA	-0.0948	0.0099	7.48e-22	7.77022e-19	6	82.3	3.35e-05
cg17681745	chr11	119364631	Shore	Flanking Active TSS	Flanking Active TSS			USP2	-0.1687	0.0176	7.531e-22	7.81071e-19	6	87.8	1.018e-07
cg00701890	chr16	4052291	Open sea	Enhancers	Enhancers			ADCY9	-0.1489	0.0155	7.921e-22	8.20209e-19	8	87.3	1.51e-09
cg26870638	chr3	126473767	Shore	Flanking Active TSS	Flanking Active TSS			ZXDC	-0.133	0.0139	8.215e-22	8.49298e-19	8	67.1	0.003385
cg07096654	chr1	6588975	Open sea	Transcr. at gene 5' and 3'	Genic enhancers			ZBTB48	-0.0903	0.0094	8.232e-22	8.49702e-19	8	61.2	0.01172
cg27535237	chr19	1220632	Island	Genic enhancers	Genic enhancers				-0.1196	0.0125	8.339e-22	8.59332e-19	8	77.5	6.022e-05
cg24925163	chr2	127700673	Shore	Flanking Active TSS	Flanking Active TSS			SFT2D3	-0.1323	0.0138	8.364e-22	8.59332e-19	8	69.6	0.001696
cg18735146	chr13	20566466	Shore	Flanking Active TSS	Flanking Active TSS			RP11-476H16.1;IFT88	-0.1041	0.0108	8.365e-22	8.59332e-19	10	74.2	6.401e-05
cg14188111	chr1	153635557	Shore	Active TSS	Active TSS			CHTOP;S100A13;RP1-178F15.4;RP1-178F15.5	-0.1375	0.0143	8.449e-22	8.6659e-19	10	49.9	0.0355
cg26508812	chr16	30006260	Open sea	Weak transcription	Weak transcription			DOC2A	-0.0952	0.0099	9.194e-22	9.41515e-19	8	11	0.3444
cg05762616	chr10	131973645	Open sea	Flanking Active TSS	Flanking Active TSS			BNIP3	-0.1607	0.0168	9.317e-22	9.52608e-19	8	78.3	3.745e-05
cg13088465	chr1	226982926	Open sea	Genic enhancers	Genic enhancers				-0.1406	0.0147	9.67e-22	9.85698e-19	8	83.1	6.77e-07
cg25898146	chr8	2044630	Open sea	Flanking Active TSS	Flanking Active TSS			MYOM2	-0.1268	0.0132	9.671e-22	9.85698e-19	8	76.9	8.188e-05
cg15317587	chr7	99629746	Open sea	Strong transcription	Strong transcription			ZSCAN25	-0.0916	0.0096	9.985e-22	1.01611e-18	8	76.1	0.0001263
cg12045493	chr9	94031966	Shore	Flanking Active TSS	Flanking Active TSS			PTPDC1	-0.155	0.0162	1.127e-21	1.14508e-18	6	87.6	1.379e-07
cg17681447	chr7	6164670	Island	Strong transcription	Strong transcription	Yes		CYTH3	0.0904	0.0094	1.13e-21	1.14633e-18	8	73.1	0.0004934
cg25514503	chr1	7785009	Island	Flanking Active TSS	Flanking Active TSS			PER3	-0.1666	0.0174	1.163e-21	1.17797e-18	10	73.8	7.564e-05
cg03934366	chr3	52232415	Open sea	Transcr. at gene 5' and 3'	Transcr. at gene 5' and 3'			RP11-330H6.5;TWF2	-0.2303	0.0241	1.175e-21	1.18827e-18	6	83.3	1.543e-05
cg04795186	chr5	7803061	Open sea	Strong transcription	Enhancers			ADCY2	-0.1594	0.0167	1.223e-21	1.23489e-18	6	82.6	2.572e-05
cg26894302	chr17	81921344	Shore	Transcr. at gene 5' and 3'	Transcr. at gene 5' and 3'			MAFG;SIRT7	-0.1381	0.0145	1.23e-21	1.24003e-18	6	83.8	9.805e-06
cg02392737	chr16	4086365	Open sea	Enhancers	Enhancers				-0.1522	0.0159	1.262e-21	1.27032e-18	7	84.1	1.32e-06
cg05240948	chr16	88895375	Island	Flanking Active TSS	Flanking Active TSS			CBFA2T3	-0.1092	0.0114	1.294e-21	1.2985e-18	8	74.5	0.0002735
cg00213189	chr7	143315726	Open sea	Flanking Active TSS	Flanking Active TSS			CLCN1	-0.1759	0.0184	1.294e-21	1.2985e-18	8	73.1	0.000496
cg11414530	chr1	156462394	Open sea	Weak transcription	Weak transcription				-0.1208	0.0127	1.331e-21	1.33357e-18	6	74.9	0.001293
cg05160814	chr10	95397748	Open sea	Genic enhancers	Genic enhancers				-0.2028	0.0213	1.382e-21	1.38253e-18	6	92.3	1.039e-12
cg19974879	chr11	611691	Island	Genic enhancers	Genic enhancers				-0.1142	0.012	1.435e-21	1.43334e-18	8	16.9	0.2966
cg21581415	chr3	47419293	Shore	Strong transcription	Strong transcription			SCAP	-0.1131	0.0119	1.45e-21	1.4461e-18	8	74.8	0.0002401
cg09413029	chr10	95392709	Open sea	Genic enhancers	Genic enhancers				-0.1448	0.0152	1.466e-21	1.45982e-18	6	86.3	7.437e-07
cg04509882	chr3	184320528	Open sea	Transcr. at gene 5' and 3'	Flanking Active TSS			EIF4G1;EIF2B5	-0.1381	0.0145	1.501e-21	1.49238e-18	8	17.8	0.2892
cg17330203	chr10	99755841	Open sea	Strong transcription	Strong transcription			CUTC	-0.171	0.0179	1.571e-21	1.55959e-18	8	76.8	9.055e-05
cg11570383	chr5	139401747	Shelf	Weak transcription	Weak transcription			SPATA24	-0.0484	0.0051	1.657e-21	1.64094e-18	8	80.1	1.031e-05
cg16214269	chr2	178532022	Open sea	Strong transcription	Genic enhancers			TTN;TTN-AS1	-0.1939	0.0204	1.658e-21	1.64094e-18	8	78.1	4.211e-05
cg01130922	chr7	513138	Shelf	Genic enhancers	Enhancers			PDGFA;HRAT92	-0.144	0.0151	1.704e-21	1.6839e-18	8	68.6	0.002278
cg05303752	chr9	34610004	Shore	Genic enhancers	Enhancers				-0.1562	0.0164	1.768e-21	1.74449e-18	8	83.4	4.811e-07
cg13168117	chr2	238139937	Shore	Transcr. at gene 5' and 3'	Flanking Active TSS	Yes		KLHL30	-0.1699	0.0179	1.775e-21	1.74874e-18	8	65.7	0.004729
cg23994468	chr19	55635939	Open sea	Flanking Active TSS	Flanking Active TSS			ZNF581;ZNF580	-0.0779	0.0082	1.782e-21	1.75298e-18	8	35.9	0.1423
cg25117444	chr6	16302194	Open sea	Weak transcription	Weak transcription			AL009031.1;ATXN1	-0.172	0.0181	1.793e-21	1.76113e-18	6	90.8	1.598e-10
cg01310482	chr7	101952859	Open sea	Flanking Active TSS	Flanking Active TSS			CUX1	-0.158	0.0166	1.806e-21	1.77122e-18	8	79.8	1.314e-05
cg15604056	chr8	144317730	Open sea	Genic enhancers	Strong transcription			DGAT1;MIR6848	-0.1195	0.0126	1.873e-21	1.83416e-18	6	83.3	1.517e-05
cg16145071	chr2	101111434	Open sea	Flanking Active TSS	Flanking Active TSS			TBC1D8	-0.1459	0.0153	1.89e-21	1.84802e-18	8	79.7	1.38e-05
cg11553257	chr1	244919486	Shore	Flanking Active TSS	Flanking Active TSS				-0.1113	0.0117	1.974e-21	1.92725e-18	6	78.5	0.0003011
cg22524332	chr1	17633857	Open sea	Strong transcription	Strong transcription			ARHGEF10L	-0.1348	0.0142	2.031e-21	1.97992e-18	8	80.4	8.287e-06
cg04553307	chr7	883137	Open sea	Enhancers	Enhancers				-0.1958	0.0206	2.047e-21	1.99253e-18	8	83.7	3.383e-07
cg11162839	chr3	135970128	Shelf	Weak transcription	Enhancers			PPP2R3A	-0.1521	0.016	2.066e-21	2.00801e-18	8	81.9	2.157e-06
cg23854009	chr19	57599759	Shore	Active TSS	Active TSS			ZNF530	0.0379	0.004	2.08e-21	2.01859e-18	10	77.5	7.839e-06
cg21538940	chr16	68229905	Open sea	Weak transcription	Weak transcription			RP11-96D1.11;ESRP2	-0.1554	0.0164	2.092e-21	2.02721e-18	6	79.3	0.0002076
cg25522232	chr5	195016	Island	Transcr. at gene 5' and 3'	Transcr. at gene 5' and 3'			CTD-2083E4.7;LRRC14B	-0.206	0.0217	2.096e-21	2.02806e-18	8	83.3	5.49e-07
cg24944959	chr8	141435685	Open sea	Weak transcription	Weak transcription			CTD-3064M3.7;MROH5	-0.0733	0.0077	2.101e-21	2.02987e-18	8	57.2	0.02196
cg10234723	chr10	29538607	Open sea	Enhancers	Enhancers				-0.1046	0.011	2.118e-21	2.04326e-18	8	79.1	2.137e-05
cg12208353	chr2	151670498	Open sea	Genic enhancers	Genic enhancers				-0.1305	0.0137	2.164e-21	2.08454e-18	8	85.6	2.639e-08
cg02856481	chr6	15512446	Open sea	Genic enhancers	Genic enhancers				-0.0469	0.0049	2.231e-21	2.14589e-18	8	81.6	2.964e-06
cg13077174	chr1	160130050	Open sea	Transcr. at gene 5' and 3'	Transcr. at gene 5' and 3'			ATP1A2	-0.1442	0.0152	2.236e-21	2.14752e-18	6	87	3.259e-07
cg08149859	chr16	66885700	Open sea	Strong transcription	Strong transcription			PDP2	-0.085	0.009	2.265e-21	2.17216e-18	8	83.9	2.806e-07
cg20192887	chr5	181245367	Shore	Enhancers	Flanking Active TSS			CTC-338M12.4;GNB2L1	-0.0935	0.0098	2.282e-21	2.18523e-18	6	78	0.0003738
cg11941059	chr7	92042175	Open sea	Enhancers	Genic enhancers				-0.0696	0.0073	2.36e-21	2.2566e-18	6	87.8	8.778e-08
cg13991728	chr5	150649479	Island	Transcr. at gene 5' and 3'	Transcr. at gene 5' and 3'			SYNPO	-0.1595	0.0168	2.384e-21	2.27619e-18	8	76.1	0.0001306
cg09489844	chr17	81922770	Island	Transcr. at gene 5' and 3'	Transcr. at gene 5' and 3'			MAFG;RP11-498C9.12;SIRT7	-0.1605	0.0169	2.423e-21	2.31003e-18	8	72	0.0007597
cg00474840	chr19	18010009	Island	Transcr. at gene 5' and 3'	Transcr. at gene 5' and 3'			CTB-52I2.7;ARRDC2	-0.1561	0.0165	2.53e-21	2.40851e-18	8	81.8	2.55e-06
cg19109007	chr19	3961363	Shore	Genic enhancers	Genic enhancers				-0.1084	0.0114	2.566e-21	2.4392e-18	8	87.7	6.067e-10
cg19401519	chr1	228278821	Shore	Genic enhancers	Genic enhancers				-0.1318	0.0139	2.607e-21	2.47455e-18	8	88.7	6.261e-11
cg17259602	chr6	44229442	Open sea	Transcr. at gene 5' and 3'	Flanking Active TSS			SLC29A1	-0.15	0.0158	2.7e-21	2.55909e-18	6	85.7	1.53e-06
cg01279149	chr20	50194579	Shelf	Transcr. at gene 5' and 3'	Flanking Active TSS				-0.1841	0.0194	2.749e-21	2.60173e-18	6	89.8	2.085e-09
cg18039195	chr4	184766308	Open sea	Genic enhancers	Strong transcription			ACSL1	-0.1786	0.0189	2.837e-21	2.68111e-18	6	90.1	1.159e-09
cg24631428	chr6	63571698	Shore	Flanking Active TSS	Flanking Active TSS			RP5-1148A21.3;PTP4A1	-0.142	0.015	2.848e-21	2.68759e-18	8	84.4	1.457e-07
cg19540522	chr10	75026346	Open sea	Strong transcription	Strong transcription			RP11-77G23.2;KAT6B	-0.1542	0.0163	2.874e-21	2.70819e-18	6	86.3	7.202e-07
cg26777105	chr17	21510363	Shore	Weak Repressed PolyComb	Weak Repressed PolyComb				-0.2283	0.0241	2.917e-21	2.74473e-18	6	88.7	2.016e-08
cg23158811	chr19	19618922	Island	Bivalent/Poised TSS	Bivalent/Poised TSS			PBX4	0.0329	0.0035	2.931e-21	2.75391e-18	10	60.9	0.006199
cg08365739	chr7	151077371	Shelf	Strong transcription	Genic enhancers			RP11-148K1.12;FASTK	-0.0931	0.0098	2.946e-21	2.764e-18	6	83.4	1.382e-05
cg25982561	chr11	22674761	Open sea	Enhancers	Enhancers			GAS2	-0.1373	0.0145	3.07e-21	2.87619e-18	8	85.2	4.78e-08
cg09873284	chr1	15703281	Open sea	Enhancers	Flanking Active TSS	Yes		PLEKHM2	-0.1178	0.0125	3.278e-21	3.06663e-18	8	74.8	0.000241
cg24377019	chr17	19723097	Shore	Weak transcription	Weak transcription				-0.1576	0.0167	3.319e-21	3.10052e-18	6	86.4	6.693e-07
cg17592231	chr11	43583207	Shore	Flanking Bivalent TSS/Enh	Bivalent Enhancer			HSD17B12	0.0727	0.0077	3.325e-21	3.10166e-18	8	80.7	6.288e-06
cg02560754	chr22	41514427	Open sea	Transcr. at gene 5' and 3'	Genic enhancers			ACO2	-0.0851	0.009	3.729e-21	3.47353e-18	6	83.8	9.988e-06
cg25290139	chr2	96839043	Shore	Transcr. at gene 5' and 3'	Transcr. at gene 5' and 3'			ANKRD39;ANKRD23	-0.1201	0.0127	3.755e-21	3.49274e-18	8	70.4	0.001301
cg17339327	chr6	31971247	Shore	Flanking Active TSS	Flanking Active TSS			DXO;STK19	-0.1122	0.0119	3.797e-21	3.52676e-18	8	59.7	0.01518
cg06533679	chr11	47352670	Shelf	Enhancers	Enhancers				-0.1507	0.016	3.96e-21	3.6729e-18	8	85.9	1.593e-08
cg23641267	chr11	58576317	Shore	Enhancers	Enhancers			ZFP91;LPXN	-0.0881	0.0093	3.997e-21	3.70193e-18	10	79.7	1.205e-06
cg00225196	chr8	37699344	Shore	Transcr. at gene 5' and 3'	Transcr. at gene 5' and 3'			ZNF703	-0.1794	0.019	4.044e-21	3.74012e-18	8	71.8	0.0008247
cg10096321	chr11	114063571	Shelf	Transcr. at gene 5' and 3'	Transcr. at gene 5' and 3'			ZBTB16	-0.1685	0.0179	4.582e-21	4.23167e-18	8	82.9	8.138e-07
cg03376062	chr4	185150098	Open sea	Weak transcription	Weak transcription			SLC25A4	-0.1304	0.0138	4.589e-21	4.23211e-18	8	90.9	6.738e-14
cg20775370	chr1	228286231	Island	Strong transcription	Strong transcription			OBSCN	-0.1614	0.0171	4.629e-21	4.26295e-18	7	82.6	5.603e-06
cg03169059	chr2	239223325	Open sea	Flanking Active TSS	Flanking Active TSS			HDAC4	-0.1553	0.0165	4.67e-21	4.29461e-18	8	38.7	0.121
cg10729426	chr19	57527216	Island	Flanking Active TSS	Flanking Active TSS			ZNF549	0.1087	0.0116	4.991e-21	4.58332e-18	8	63.4	0.007753
cg12036735	chr8	20312404	Open sea	Enhancers	Flanking Active TSS				-0.1432	0.0152	5.024e-21	4.60711e-18	8	73.8	0.0003757
cg19831369	chr22	26485059	Shore	Enhancers	Enhancers			ASPHD2;SRRD;HPS4	-0.1687	0.0179	5.213e-21	4.77368e-18	10	71.3	0.0002595
cg17665883	chr20	62136741	Open sea	Strong transcription	Strong transcription			PSMA7	-0.1091	0.0116	5.256e-21	4.80628e-18	8	73	0.0005229
cg11153071	chr17	80774276	Open sea	Flanking Active TSS	Flanking Active TSS			RPTOR	-0.1958	0.0208	5.4e-21	4.93101e-18	8	77.7	5.394e-05
cg18079499	chr14	90402301	Shelf	Genic enhancers	Genic enhancers				-0.1587	0.0169	5.433e-21	4.95418e-18	8	86.9	3.122e-09
cg14765834	chr17	7290492	Island	Enhancers	Enhancers				-0.1165	0.0124	5.564e-21	5.06652e-18	8	82.9	8.379e-07
cg10987503	chr7	883187	Open sea	Genic enhancers	Enhancers				-0.1473	0.0157	5.61e-21	5.10125e-18	8	82.5	1.199e-06
cg12675417	chr11	95091582	Shore	Flanking Active TSS	Flanking Active TSS			ENDOD1	-0.1175	0.0125	5.908e-21	5.36471e-18	8	56.6	0.02403
cg14780070	chr1	17624834	Shore	Genic enhancers	Transcr. at gene 5' and 3'			ARHGEF10L	-0.1441	0.0154	6.181e-21	5.60477e-18	8	77.4	6.3e-05
cg08338359	chr2	231456937	Open sea	Strong transcription	Strong transcription			NCL;SNORA75;SNORD20;AC017104.3	-0.1102	0.0117	6.253e-21	5.66215e-18	8	66.1	0.00436
cg14823710	chr15	44458658	Open sea	Weak transcription	Weak transcription			CTDSPL2	-0.1707	0.0182	6.285e-21	5.6832e-18	6	89.9	1.562e-09
cg06530443	chr1	45510123	Open sea	Strong transcription	Strong transcription			MMACHC	-0.1288	0.0137	6.427e-21	5.80352e-18	8	70.2	0.001393
cg27017630	chr13	106492621	Shore	Strong transcription	Genic enhancers			EFNB2	0.0916	0.0098	6.5e-21	5.85856e-18	8	69	0.002031
cg26928195	chr19	1624734	Shore	Strong transcription	Strong transcription			TCF3	0.1086	0.0116	6.506e-21	5.85856e-18	8	75.4	0.000183
cg18599667	chr12	15985138	Open sea	Weak transcription	Weak transcription			DERA	-0.1365	0.0146	6.704e-21	6.02849e-18	6	86.1	9.602e-07
cg06141561	chr16	1961213	Shore	Transcr. at gene 5' and 3'	Transcr. at gene 5' and 3'			NDUFB10	-0.0935	0.01	6.9e-21	6.19616e-18	8	55.3	0.02838
cg08068963	chr12	46386300	Shelf	Enhancers	Enhancers			ENSG00000257261	-0.1488	0.0159	6.964e-21	6.245e-18	8	85.4	3.708e-08
cg14736327	chr12	47780885	Open sea	Strong transcription	Strong transcription			SLC48A1	-0.0889	0.0095	6.997e-21	6.26593e-18	8	83.4	4.993e-07
cg04926200	chr1	1318847	Shore	Genic enhancers	Genic enhancers			MXRA8;INTS11;ENSG00000240731	-0.1267	0.0135	7.074e-21	6.32616e-18	8	79.4	1.743e-05
cg10296030	chr17	50174436	Open sea	Weak transcription	Strong transcription			HILS1;SGCA	-0.1128	0.012	7.146e-21	6.38176e-18	8	70.8	0.001135
cg26738080	chr3	52453716	Shore	Transcr. at gene 5' and 3'	Flanking Active TSS			NISCH;TNNC1	-0.1731	0.0185	7.28e-21	6.4925e-18	10	67	0.00125
cg05251952	chr4	165079452	Open sea	Enhancers	Weak transcription			TMEM192	-0.1733	0.0185	7.526e-21	6.70268e-18	8	74.5	0.000272
cg14742802	chr4	8152270	Shore	Flanking Active TSS	Enhancers			ABLIM2	-0.1445	0.0154	7.777e-21	6.91674e-18	8	70.8	0.001139
cg00637178	chr5	16466996	Shore	Flanking Active TSS	Flanking Active TSS			ZNF622	-0.2065	0.0221	7.979e-21	7.08668e-18	8	80.3	9.027e-06
cg12726298	chr11	47179922	Shelf	Transcr. at gene 5' and 3'	Transcr. at gene 5' and 3'			PACSIN3;MIR6745	-0.1178	0.0126	8.012e-21	7.10627e-18	8	87.9	3.725e-10
cg26792755	chr7	141015118	Island	Active TSS	Active TSS	Yes		MRPS33	0.0407	0.0044	8.448e-21	7.48276e-18	8	81	5.091e-06
cg05585556	chr5	139278717	Open sea	Weak transcription	Genic enhancers			AC011404.1;SIL1;SNHG4;SNORA74A;MATR3	-0.1605	0.0172	8.504e-21	7.5221e-18	8	71.9	0.0007931
cg14770880	chr5	179606493	Open sea	Genic enhancers	Genic enhancers			RUFY1	-0.198	0.0212	8.595e-21	7.59225e-18	6	83.3	1.539e-05
cg10378667	chr12	121888396	Shore	Flanking Active TSS	Flanking Active TSS	Yes		PSMD9;RP11-87C12.2	-0.0876	0.0094	8.818e-21	7.77865e-18	8	14.3	0.3177
cg01115568	chr12	56326587	Open sea	Strong transcription	Strong transcription			PAN2	-0.0879	0.0094	9.039e-21	7.96278e-18	6	87	2.959e-07
cg26673975	chr16	66387070	Open sea	Genic enhancers	Enhancers				0.0724	0.0077	9.15e-21	8.04964e-18	8	70.9	0.001131
cg22331349	chr19	51888096	Island	Active TSS	Active TSS			ZNF649-AS1;ZNF613;ZNF577	0.0822	0.0088	9.309e-21	8.17844e-18	8	81.7	2.638e-06
cg03493123	chr5	177602442	Shore	Genic enhancers	Enhancers				-0.0874	0.0094	9.379e-21	8.22881e-18	8	71.6	0.0008789
cg13517124	chr3	14525648	Open sea	Flanking Active TSS	Flanking Active TSS			GRIP2	-0.084	0.009	9.447e-21	8.27728e-18	8	85.3	4.352e-08
cg09999984	chr13	75458428	Open sea	Enhancers	Enhancers			TBC1D4	-0.1132	0.0121	9.494e-21	8.30725e-18	8	85.3	4.181e-08
cg24024214	chr5	180899141	Open sea	Flanking Active TSS	Enhancers			BTNL8	-0.12	0.0128	9.533e-21	8.33015e-18	10	70.6	0.0003453
cg03171300	chr2	86080075	Open sea	Genic enhancers	Genic enhancers	Yes		POLR1A	-0.1311	0.014	9.869e-21	8.61216e-18	8	68.2	0.00254
cg00060484	chr4	3285870	Open sea	Bivalent Enhancer	Enhancers			MSANTD1	-0.0987	0.0106	9.908e-21	8.63459e-18	8	56.4	0.0247
cg07736716	chr8	85379410	Open sea	Quiescent/Low	Weak transcription			CA1;CA3	-0.1128	0.0121	1.005e-20	8.7466e-18	8	63.5	0.007677
cg00190795	chr3	195873026	Shore	Genic enhancers	Genic enhancers				-0.1601	0.0172	1.014e-20	8.80133e-18	8	72.6	0.0006112
cg13906792	chr15	74907468	Shore	Flanking Active TSS	Flanking Active TSS			FAM219B	-0.1305	0.014	1.014e-20	8.80133e-18	8	82.4	1.443e-06
cg03020208	chr12	49961178	Island	Repressed PolyComb	Repressed PolyComb		Yes	RP11-469H8.6;AQP5	0.0803	0.0086	1.02e-20	8.84159e-18	8	80	1.093e-05
cg06074146	chr13	20724309	Shelf	Enhancers	Weak transcription				-0.1421	0.0152	1.041e-20	9.01159e-18	8	85.9	1.607e-08
cg13682626	chr1	248852610	Open sea	Strong transcription	Strong transcription			ZNF692	-0.1206	0.0129	1.069e-20	9.24165e-18	6	82.9	2.143e-05
cg00641810	chr19	1387198	Shore	Genic enhancers	Genic enhancers				-0.1756	0.0188	1.114e-20	9.61788e-18	6	86	1.13e-06
cg01536712	chr10	124948056	Open sea	Enhancers	Enhancers				-0.0811	0.0087	1.133e-20	9.76893e-18	6	92.9	8.525e-14
cg17493398	chr1	86707952	Shelf	Active TSS	Active TSS			SH3GLB1	-0.1586	0.017	1.151e-20	9.89784e-18	8	88.2	1.954e-10
cg22117143	chr9	13251431	Open sea	Weak transcription	Weak transcription			MPDZ	-0.1727	0.0185	1.151e-20	9.89784e-18	10	78.6	3.154e-06
cg08107909	chr3	149965771	Open sea	Enhancers	Genic enhancers				-0.1537	0.0165	1.165e-20	1.0005e-17	8	74.6	0.0002701
cg11043993	chr10	49328920	Shelf	Weak transcription	Weak transcription				-0.1536	0.0165	1.19e-20	1.02062e-17	8	79	2.269e-05
cg03014882	chr19	18009918	Island	Transcr. at gene 5' and 3'	Transcr. at gene 5' and 3'			CTB-52I2.7;ARRDC2	-0.0999	0.0107	1.192e-20	1.02098e-17	8	84.2	1.932e-07
cg23411036	chr13	114319863	Open sea	Enhancers	Enhancers			CDC16	-0.1207	0.013	1.214e-20	1.03795e-17	8	89.7	3.449e-12
cg14945937	chr19	29671863	Shore	Flanking Active TSS	Flanking Active TSS			PLEKHF1	-0.1525	0.0164	1.215e-20	1.03795e-17	8	66.5	0.0039
cg14529268	chr1	16008956	Open sea	Weak Repressed PolyComb	Enhancers				-0.1374	0.0148	1.234e-20	1.05279e-17	8	90.7	1.523e-13
cg22628608	chr8	66440143	Shore	Flanking Active TSS	Enhancers			ADHFE1	-0.1788	0.0192	1.242e-20	1.05823e-17	8	85.8	1.994e-08
cg17464820	chr11	116967700	Open sea	Enhancers	Enhancers				-0.1154	0.0124	1.255e-20	1.0679e-17	8	86.4	7.587e-09
cg18241597	chr1	154965327	Shelf	Strong transcription	Strong transcription			SHC1;PYGO2	-0.1414	0.0152	1.263e-20	1.0733e-17	6	76.3	0.0007641
cg07622766	chr3	46506318	Open sea	Weak transcription	Weak transcription				-0.0502	0.0054	1.293e-20	1.09736e-17	8	67.4	0.003138
cg08614301	chr19	19618906	Island	Bivalent/Poised TSS	Bivalent/Poised TSS			PBX4	0.0438	0.0047	1.312e-20	1.11203e-17	8	68.6	0.002278
cg14693555	chr16	49281840	Island	Bivalent/Poised TSS	Active TSS			CBLN1	0.0665	0.0071	1.321e-20	1.1182e-17	6	74.6	0.001425
cg00336220	chr2	96274545	Open sea	Strong transcription	Strong transcription			SNRNP200	-0.0859	0.0092	1.404e-20	1.18691e-17	8	28.6	0.2
cg03526149	chr16	21161783	Shelf	Flanking Active TSS	Flanking Active TSS			TMEM159	-0.1583	0.017	1.434e-20	1.2107e-17	8	73.9	0.0003588
cg18632291	chr12	109598337	Open sea	Enhancers	Enhancers			MVK;MMAB	-0.1259	0.0135	1.461e-20	1.23189e-17	8	74.4	0.0002937
cg24218626	chr2	173149733	Open sea	Enhancers	Enhancers			MAP3K20	-0.0668	0.0072	1.476e-20	1.24292e-17	7	58.1	0.02633
cg15110041	chr3	141433989	Open sea	Flanking Active TSS	Active TSS			ZBTB38	-0.1394	0.015	1.498e-20	1.25981e-17	6	86.3	7.281e-07
cg01330175	chr9	137774188	Open sea	Weak transcription	Weak transcription			EHMT1	-0.0967	0.0104	1.526e-20	1.2817e-17	6	83.1	1.744e-05
cg08858295	chr1	150007303	Shelf	Enhancers	Enhancers			MTMR11;OTUD7B	-0.1731	0.0186	1.545e-20	1.29598e-17	8	75.3	0.0001866
cg25261151	chr8	140465945	Shore	Weak transcription	Weak transcription				-0.1391	0.015	1.553e-20	1.30101e-17	8	86.6	5.34e-09
cg06875131	chr17	65558349	Shore	Transcr. at gene 5' and 3'	Flanking Active TSS			CTD-2535L24.2;AXIN2	-0.1039	0.0112	1.648e-20	1.37882e-17	8	83.1	6.94e-07
cg15593604	chr9	94909639	Open sea	Enhancers	Enhancers			LOC101928119	-0.1736	0.0187	1.66e-20	1.38707e-17	6	82.1	3.762e-05
cg25056332	chr14	64215747	Open sea	Transcr. at gene 5' and 3'	Transcr. at gene 5' and 3'			ESR2;SYNE2	-0.1853	0.02	1.672e-20	1.3953e-17	8	75.3	0.0001952
cg21852757	chr3	179706827	Open sea	Enhancers	Enhancers				-0.149	0.0161	1.694e-20	1.41185e-17	8	83	7.746e-07
cg05923681	chr3	52546690	Open sea	Weak transcription	Strong transcription			SMIM4;PBRM1	-0.1202	0.0129	1.701e-20	1.41586e-17	8	80.6	6.769e-06
cg00748589	chr12	11500551	Island	Weak Repressed PolyComb	Weak Repressed PolyComb			PRB2;RP11-434C1.4	0.058	0.0062	1.711e-20	1.42236e-17	8	78.1	4.005e-05
cg12315723	chr1	77948396	Open sea	Weak transcription	Weak transcription			FUBP1	-0.0788	0.0085	1.773e-20	1.47202e-17	6	75.6	0.00102
cg09022921	chr1	6588948	Open sea	Transcr. at gene 5' and 3'	Genic enhancers			ZBTB48	-0.1224	0.0132	1.8e-20	1.49253e-17	8	59.1	0.01661
cg05012048	chr2	239301082	Open sea	Enhancers	Flanking Active TSS			HDAC4	-0.1482	0.016	1.868e-20	1.54694e-17	6	91.6	1.6e-11
cg02975204	chr22	41518461	Open sea	Genic enhancers	Genic enhancers				-0.1262	0.0136	1.874e-20	1.54993e-17	6	87.9	7.654e-08
cg14869088	chr11	6608214	Shelf	Genic enhancers	Genic enhancers			RRP8;ILK;ENSG00000254641	-0.0897	0.0097	1.895e-20	1.5653e-17	6	79.4	0.0001886
cg27352348	chr2	178651530	Open sea	Genic enhancers	Genic enhancers				-0.2143	0.0231	1.957e-20	1.61446e-17	6	87.9	8.214e-08
cg08186928	chr9	130698783	Open sea	Strong transcription	Strong transcription			EXOSC2	-0.1469	0.0159	2e-20	1.64784e-17	6	91.9	6.181e-12
cg07795082	chr22	27804505	Shore	Flanking Active TSS	Flanking Active TSS				-0.1823	0.0197	2.022e-20	1.66386e-17	8	86.4	7.395e-09
cg19356748	chr2	178799491	Open sea	Transcr. at gene 5' and 3'	Transcr. at gene 5' and 3'			TTN	-0.1954	0.0211	2.031e-20	1.66915e-17	8	64.1	0.006789
cg14520588	chr19	3963404	Shore	Strong transcription	Genic enhancers			DAPK3	-0.2378	0.0257	2.038e-20	1.67278e-17	6	84	8.077e-06
cg03888412	chr1	207817549	Open sea	Transcr. at gene 5' and 3'	Transcr. at gene 5' and 3'			MIR29B2CHG	-0.0914	0.0099	2.059e-20	1.68789e-17	8	78.6	2.908e-05
cg15310652	chr20	23139715	Open sea	Weak transcription	Enhancers				-0.1954	0.0211	2.086e-20	1.70786e-17	6	78.8	0.0002629
cg08398371	chr19	41308933	Shore	Flanking Active TSS	Flanking Active TSS			TGFB1;CCDC97	-0.1039	0.0112	2.103e-20	1.71908e-17	8	69.5	0.001753
cg12000131	chr17	29614757	Shore	Enhancers	Enhancers				-0.1052	0.0114	2.105e-20	1.71908e-17	8	79.1	2.099e-05
cg21173317	chr1	1543284	Shore	Genic enhancers	Genic enhancers				-0.2	0.0216	2.147e-20	1.75118e-17	8	86.1	1.137e-08
cg03596877	chr6	30600890	Open sea	Strong transcription	Strong transcription			PPP1R10	-0.1194	0.0129	2.155e-20	1.7555e-17	8	63.2	0.008089
cg01213447	chr15	96328346	Shore	Weak Repressed PolyComb	Active TSS			NR2F2-AS1;NR2F2	-0.1705	0.0184	2.175e-20	1.76957e-17	8	79.9	1.21e-05
cg02271687	chr5	68289570	Shore	Active TSS	Active TSS			PIK3R1	-0.2018	0.0218	2.185e-20	1.77548e-17	8	69.9	0.00154
cg21008894	chr15	67196699	Open sea	Enhancers	Enhancers			AAGAB;IQCH	-0.1449	0.0157	2.207e-20	1.79112e-17	8	71.9	0.0007974
cg25934700	chr22	50206325	Island	Genic enhancers	Genic enhancers			SELENOO;LOC105373095	-0.2423	0.0262	2.214e-20	1.79456e-17	8	89.6	4.7e-12
cg12891342	chr11	58576770	Shore	Enhancers	Flanking Active TSS			LPXN	-0.1483	0.016	2.265e-20	1.83361e-17	8	86.6	5.72e-09
cg02227879	chr10	73816433	Open sea	Weak transcription	Genic enhancers			CAMK2G	-0.1495	0.0162	2.278e-20	1.84183e-17	8	76.9	8.264e-05
cg07617764	chr12	57824818	Open sea	Strong transcription	Strong transcription			MIR26A2;CTDSP2	-0.1121	0.0121	2.294e-20	1.85246e-17	8	79.6	1.516e-05
cg23813012	chr1	13699986	Island	Active TSS	Flanking Active TSS			PRDM2	0.0383	0.0041	2.301e-20	1.85581e-17	8	74.4	0.0002874
cg05339633	chr3	183824387	Shore	Flanking Active TSS	Flanking Active TSS			MAP6D1	-0.2048	0.0221	2.342e-20	1.88653e-17	8	87.3	1.548e-09
cg22714290	chr1	207819202	Open sea	Transcr. at gene 5' and 3'	Transcr. at gene 5' and 3'			MIR29B2CHG	-0.2252	0.0244	2.355e-20	1.89465e-17	8	72.7	0.0005844
cg17118948	chr17	39193998	Shelf	Flanking Active TSS	Flanking Active TSS			CACNB1	-0.1414	0.0153	2.364e-20	1.89954e-17	8	62	0.01026
cg09532267	chr16	73093438	Open sea	Flanking Active TSS	Flanking Active TSS			HCCAT5	-0.1532	0.0166	2.372e-20	1.90361e-17	8	80	1.151e-05
cg09235308	chr8	143945470	Shore	Flanking Active TSS	Flanking Active TSS			PLEC;MIR661	-0.108	0.0117	2.379e-20	1.90687e-17	8	72	0.0007584
cg06844837	chr3	52228896	Open sea	Strong transcription	Strong transcription			RP11-330H6.5;TWF2	-0.125	0.0135	2.439e-20	1.95255e-17	8	80	1.113e-05
cg03217090	chr6	31632573	Shore	Strong transcription	Strong transcription			PRRC2A;MIR6832	-0.0969	0.0105	2.452e-20	1.96054e-17	8	48.7	0.05807
cg16840364	chr4	83618415	Open sea	Enhancers	Enhancers			GPAT3	-0.1799	0.0195	2.465e-20	1.96851e-17	8	69	0.002042
cg02039104	chr19	49215125	Open sea	Enhancers	Enhancers				-0.153	0.0166	2.577e-20	2.05543e-17	6	81.1	7.293e-05
cg06443094	chr7	44061559	Shelf	Transcr. at gene 5' and 3'	Genic enhancers			DBNL	-0.1498	0.0162	2.614e-20	2.08238e-17	6	85.8	1.415e-06
cg02342148	chr1	93679666	Shore	Enhancers	Weak transcription			BCAR3	0.1313	0.0142	2.681e-20	2.13314e-17	7	7.7	0.3697
cg08409562	chr6	31770107	Open sea	Genic enhancers	Weak transcription			VWA7	-0.122	0.0132	2.706e-20	2.15039e-17	8	90.5	2.783e-13
cg03981727	chr1	228283100	Shelf	Genic enhancers	Genic enhancers				-0.171	0.0185	2.72e-20	2.15888e-17	8	84.6	1.064e-07
cg23867479	chr22	35588357	Open sea	Flanking Active TSS	Flanking Active TSS				-0.1596	0.0173	2.785e-20	2.20777e-17	6	85.4	2.015e-06
cg10206388	chr22	44025813	Shore	Flanking Active TSS	Flanking Active TSS			PARVB	-0.2145	0.0233	2.876e-20	2.27713e-17	6	93.7	1.491e-15
cg12696861	chr20	20086699	Open sea	Flanking Active TSS	Flanking Active TSS			CFAP61	-0.2024	0.0219	2.889e-20	2.28463e-17	6	84	8.352e-06
cg07960083	chr15	92813603	Shelf	Quiescent/Low	Weak transcription				-0.1651	0.0179	2.926e-20	2.30985e-17	8	83.8	3.217e-07
cg20707786	chr17	81084502	Open sea	Enhancers	Enhancers			BAIAP2	-0.1121	0.0122	2.928e-20	2.30985e-17	8	82.2	1.689e-06
cg07807219	chr1	163319624	Shelf	Weak transcription	Weak transcription			RGS5;NUF2	-0.0897	0.0097	2.962e-20	2.33383e-17	8	79	2.354e-05
cg16285946	chr7	867161	Shore	Genic enhancers	Genic enhancers			SUN1	-0.1315	0.0143	2.99e-20	2.35304e-17	8	83.6	3.706e-07
cg05558539	chr12	124438094	Open sea	Strong transcription	Enhancers			NCOR2	0.1314	0.0143	3.021e-20	2.37456e-17	8	75.4	0.000178
cg16533864	chr9	93504737	Open sea	Enhancers	Enhancers				-0.1603	0.0174	3.045e-20	2.39053e-17	6	88.9	1.33e-08
cg11772801	chr14	51244518	Shelf	Strong transcription	Weak transcription			TMX1	-0.1486	0.0161	3.14e-20	2.46213e-17	8	84.8	8.604e-08
cg08715791	chr11	66421825	Island	Weak Repressed PolyComb	Weak Repressed PolyComb			NPAS4	0.0476	0.0052	3.253e-20	2.54766e-17	8	84.3	1.611e-07
cg25463742	chr1	10779516	Open sea	Weak transcription	Enhancers			CASZ1	-0.1107	0.012	3.283e-20	2.56575e-17	8	83.5	4.495e-07
cg12178900	chr13	51998632	Open sea	Weak transcription	Enhancers			ATP7B	-0.0879	0.0095	3.284e-20	2.56575e-17	8	62.8	0.008821
cg11630148	chr10	132591875	Open sea	Flanking Active TSS	Flanking Active TSS			INPP5A	-0.1067	0.0116	3.308e-20	2.58139e-17	8	84	2.524e-07
cg24899967	chr3	45962314	Open sea	Strong transcription	Strong transcription			FYCO1	-0.1832	0.0199	3.413e-20	2.66013e-17	6	82.6	2.621e-05
cg09531044	chr13	113484123	Open sea	Enhancers	Enhancers				-0.1541	0.0167	3.467e-20	2.69898e-17	6	88	6.788e-08
cg01481423	chr21	46352157	Open sea	Transcr. at gene 5' and 3'	Transcr. at gene 5' and 3'			PCNT	-0.2145	0.0233	3.53e-20	2.74473e-17	6	84.4	5.918e-06
cg04991322	chr10	119672254	Open sea	Genic enhancers	Genic enhancers				-0.1171	0.0127	3.576e-20	2.77717e-17	6	82.1	3.753e-05
cg21476738	chr17	29077084	Shelf	Genic enhancers	Genic enhancers			MYO18A;TIAF1	-0.1807	0.0196	3.679e-20	2.85375e-17	6	72.9	0.002402
cg11389756	chr6	28907576	Open sea	Strong transcription	Strong transcription			TRIM27	-0.135	0.0147	3.814e-20	2.95494e-17	8	74.6	0.0002697
cg08634357	chr16	66922338	Island	Transcr. at gene 5' and 3'	Transcr. at gene 5' and 3'			RRAD	-0.1538	0.0167	3.954e-20	3.05976e-17	8	71	0.001095
cg25491122	chr13	67227418	Shelf	Weak transcription	Enhancers			PCDH9	-0.0971	0.0106	3.984e-20	3.0793e-17	8	84.9	7.686e-08
cg18092037	chr19	1396658	Shelf	Flanking Active TSS	Enhancers			AC005329.7	-0.1361	0.0148	4.073e-20	3.14435e-17	6	92.2	1.812e-12
cg20230308	chr19	4891292	Island	Quiescent/Low	Enhancers			ARRDC5	-0.1411	0.0154	4.11e-20	3.16769e-17	8	93.2	2.985e-19
cg16198905	chr1	153636583	Shelf	Transcr. at gene 5' and 3'	Genic enhancers			CHTOP	-0.2086	0.0227	4.113e-20	3.16769e-17	6	89.5	4.602e-09
cg15515320	chr2	206161791	Shore	Genic enhancers	Genic enhancers				-0.1942	0.0211	4.203e-20	3.23317e-17	8	88	3.389e-10
cg20974621	chr3	42774452	Shore	Weak transcription	Weak transcription			CCDC13;RP4-613B23.5	-0.0797	0.0087	4.276e-20	3.28381e-17	8	81.9	2.303e-06
cg23220897	chr3	16883215	Shore	Flanking Active TSS	Flanking Active TSS			PLCL2	-0.1848	0.0201	4.28e-20	3.28381e-17	8	74.2	0.0003158
cg22960956	chr2	11776070	Open sea	Strong transcription	Weak transcription			LPIN1	-0.1878	0.0205	4.284e-20	3.28381e-17	6	86.3	7.807e-07
cg21144158	chr11	65443612	Open sea	Transcr. at gene 5' and 3'	Genic enhancers			NEAT1;MIR612	-0.1481	0.0161	4.319e-20	3.3036e-17	8	57.8	0.02016
cg05581313	chr16	67228001	Shore	Flanking Active TSS	Flanking Active TSS			LRRC29;TMEM208	-0.1076	0.0117	4.32e-20	3.3036e-17	6	70.9	0.004161
cg20255231	chr8	2050899	Open sea	Flanking Active TSS	Flanking Active TSS			MYOM2	-0.1722	0.0188	4.351e-20	3.3234e-17	8	71.1	0.00104
cg25181284	chr12	50103253	Open sea	Enhancers	Enhancers				-0.0802	0.0087	4.371e-20	3.33475e-17	10	75	3.864e-05
cg11222630	chr1	230174809	Open sea	Flanking Active TSS	Enhancers			GALNT2	-0.0676	0.0074	4.413e-20	3.36284e-17	8	70.2	0.001391
cg05892920	chr1	198176308	Open sea	Enhancers	Enhancers				-0.1562	0.017	4.534e-20	3.451e-17	6	88.5	3.207e-08
cg05845141	chr19	18009804	Island	Transcr. at gene 5' and 3'	Transcr. at gene 5' and 3'			CTB-52I2.7;ARRDC2	-0.1242	0.0135	4.622e-20	3.51386e-17	8	65.9	0.004502
cg03076130	chr19	1397305	Shore	Genic enhancers	Enhancers				-0.1012	0.011	4.683e-20	3.55607e-17	8	77.8	4.925e-05
cg05024003	chr2	237860748	Shore	Active TSS	Flanking Bivalent TSS/Enh			RAMP1	-0.1909	0.0208	4.696e-20	3.56177e-17	6	75.5	0.001049
cg20850122	chr19	53992225	Shore	Bivalent/Poised TSS	Bivalent/Poised TSS			CACNG6	-0.0913	0.01	4.708e-20	3.56671e-17	6	78.1	0.0003596
cg24228503	chr19	39843904	Shelf	Enhancers	Enhancers			FBL	-0.059	0.0064	4.837e-20	3.66017e-17	7	44.9	0.0918
cg20698113	chr22	49963565	Island	Transcr. at gene 5' and 3'	Transcr. at gene 5' and 3'			PIM3	-0.1423	0.0155	4.957e-20	3.7466e-17	8	83.7	3.386e-07
cg14802971	chr2	151492590	Open sea	Strong transcription	Strong transcription			NEB;RIF1	-0.1708	0.0186	4.988e-20	3.76565e-17	7	72.4	0.001355
cg18446045	chr7	101165773	Island	Flanking Bivalent TSS/Enh	Flanking Bivalent TSS/Enh			VGF	0.0418	0.0046	5.073e-20	3.82537e-17	6	81.7	4.919e-05
cg15453092	chr4	176276795	Open sea	Enhancers	Active TSS			ASB5	-0.1477	0.0161	5.11e-20	3.8488e-17	6	94.5	3.052e-18
cg04570768	chr3	52547277	Open sea	Weak transcription	Strong transcription			SMIM4;PBRM1	-0.2214	0.0242	5.142e-20	3.86842e-17	6	82.2	3.612e-05
cg02750774	chr14	23079583	Open sea	Strong transcription	Genic enhancers			ACIN1	-0.1378	0.015	5.186e-20	3.897e-17	6	81.5	5.65e-05
cg09332710	chr8	66439804	Shore	Flanking Active TSS	Flanking Active TSS			ADHFE1	-0.0962	0.0105	5.213e-20	3.91199e-17	6	86.4	6.831e-07
cg26403206	chr7	25796160	Open sea	Flanking Active TSS	Flanking Active TSS				-0.1449	0.0158	5.218e-20	3.91199e-17	7	0	0.4337
cg25141995	chr5	134005767	Island	Flanking Active TSS	Flanking Active TSS			VDAC1	-0.1013	0.0111	5.309e-20	3.97179e-17	10	63.3	0.003567
cg11408105	chr7	143354404	Open sea	Weak transcription	Weak transcription			FAM131B	-0.1455	0.0159	5.31e-20	3.97179e-17	6	66.4	0.01083
cg21007852	chr7	27163926	Shore	Transcr. at gene 5' and 3'	Flanking Active TSS			HOXA10-HOXA9;HOXA9	-0.1508	0.0165	5.326e-20	3.97918e-17	8	53	0.03726
cg03845988	chr16	67540088	Shore	Genic enhancers	Genic enhancers				-0.1067	0.0117	5.367e-20	4.0052e-17	6	85.3	2.366e-06
cg13214149	chr6	31773200	Open sea	Enhancers	Enhancers			VWA7	-0.1534	0.0168	5.415e-20	4.03638e-17	8	61.6	0.01089
cg07242214	chr8	140549131	Island	Transcr. at gene 5' and 3'	Transcr. at gene 5' and 3'			AGO2	-0.0724	0.0079	5.459e-20	4.06451e-17	8	52.7	0.03874
cg17292667	chr13	110135175	Shelf	Flanking Active TSS	Enhancers				-0.1261	0.0138	5.524e-20	4.1082e-17	8	71.6	0.0008736
cg23309969	chr18	58862633	Shore	Flanking Active TSS	Flanking Active TSS			ZNF532	-0.197	0.0215	5.575e-20	4.14138e-17	8	74.6	0.0002617
cg20613259	chr10	103108548	Open sea	Weak transcription	Weak transcription			NT5C2	-0.1775	0.0194	5.625e-20	4.17375e-17	8	73.3	0.000457
cg22051370	chr7	4764799	Shore	Genic enhancers	Genic enhancers				-0.1273	0.0139	5.701e-20	4.22531e-17	8	81.8	2.537e-06
cg03508817	chr2	239168240	Open sea	Genic enhancers	Enhancers				-0.048	0.0053	6.003e-20	4.44407e-17	8	78	4.522e-05
cg12623101	chr7	879545	Shore	Transcr. at gene 5' and 3'	Flanking Active TSS			SUN1;GET4	-0.1418	0.0155	6.053e-20	4.47598e-17	8	81.8	2.557e-06
cg16683414	chr22	20999958	Island	Genic enhancers	Genic enhancers			LZTR1;THAP7;THAP7-AS1	-0.1002	0.011	6.199e-20	4.57873e-17	8	68.6	0.002283
cg13654525	chr11	65593037	Shore	Genic enhancers	Genic enhancers			EHBP1L1;MAP3K11	-0.1046	0.0115	6.505e-20	4.79929e-17	8	59.8	0.01484
cg01478004	chr2	173075026	Shore	Flanking Active TSS	Enhancers			pk	-0.1218	0.0133	6.897e-20	5.08272e-17	6	67.4	0.009027
cg14484676	chr1	12566340	Open sea	Enhancers	Enhancers				-0.0817	0.009	7.018e-20	5.16385e-17	6	86	1.097e-06
cg15256315	chr8	134779488	Open sea	Quiescent/Low	Enhancers				-0.1571	0.0172	7.023e-20	5.16385e-17	6	89.1	9.134e-09
cg11270798	chr22	35607286	Open sea	Transcr. at gene 5' and 3'	Transcr. at gene 5' and 3'			MB	-0.0924	0.0101	7.087e-20	5.20502e-17	8	59.7	0.01519
cg04739485	chr12	122127235	Shelf	Genic enhancers	Enhancers	Yes		MLXIP	-0.0425	0.0047	7.114e-20	5.21894e-17	10	73.7	7.983e-05
cg13612447	chr17	2749893	Island	Weak Repressed PolyComb	Repressed PolyComb			RP11-74E22.4	0.0312	0.0034	7.209e-20	5.28267e-17	8	72.2	0.0006988
cg14769021	chr3	39189630	Open sea	Transcr. at gene 5' and 3'	Transcr. at gene 5' and 3'			XIRP1	-0.0878	0.0096	7.224e-20	5.28759e-17	8	84.4	1.454e-07
cg06094085	chr16	2086267	Shore	Strong transcription	Strong transcription			TSC2	-0.1434	0.0157	7.232e-20	5.28759e-17	8	61	0.0123
cg01008154	chr1	46043722	Open sea	Weak transcription	Weak transcription			PIK3R3;RP4-533D7.6	-0.1373	0.0151	7.309e-20	5.33787e-17	8	81.2	4.288e-06
cg03717836	chr15	96052947	Open sea	Weak transcription	Enhancers			RP11-759A24.3;RP11-236L14.1	-0.1462	0.016	7.326e-20	5.34428e-17	8	83.7	3.526e-07
cg03218476	chr17	50696351	Open sea	Strong transcription	Strong transcription			ANKRD40;Y_RNA	-0.1289	0.0141	7.519e-20	5.47891e-17	6	78.7	0.0002734
cg07752974	chr18	45212723	Open sea	Enhancers	Enhancers				-0.1535	0.0168	7.6e-20	5.53173e-17	6	91.1	7.577e-11
cg10018933	chr2	239294954	Open sea	Enhancers	Enhancers			MIR4269	-0.1315	0.0144	7.652e-20	5.56334e-17	8	73.9	0.0003622
cg22210779	chr17	82860895	Island	Weak transcription	Weak transcription			TBCD	0.0787	0.0086	7.767e-20	5.64063e-17	8	82.1	1.85e-06
cg09214699	chr5	6365992	Open sea	Genic enhancers	Enhancers				-0.1777	0.0195	7.962e-20	5.77369e-17	6	68.6	0.007063
cg18414238	chr5	45578605	Open sea	Quiescent/Low	Quiescent/Low			HCN1	-0.1752	0.0192	7.968e-20	5.77369e-17	6	84.3	6.558e-06
cg01912040	chr17	1203258	Shore	Repressed PolyComb	Weak Repressed PolyComb			ABR	0.1058	0.0116	7.999e-20	5.78969e-17	8	33.3	0.1625
cg21969887	chr20	44552219	Open sea	Enhancers	Enhancers			PKIG	-0.0837	0.0092	8.051e-20	5.82084e-17	6	89.5	4.387e-09
cg00876267	chr9	136694063	Shore	Enhancers	Enhancers			AGPAT2	-0.1187	0.013	8.193e-20	5.91691e-17	8	59	0.01698
cg14290576	chr9	91419329	Shore	Enhancers	Flanking Active TSS			NFIL3	-0.1435	0.0158	8.229e-20	5.93631e-17	8	70.1	0.00145
cg13045124	chr1	228334732	Open sea	Genic enhancers	Genic enhancers				-0.149	0.0164	8.351e-20	6.01763e-17	6	78.6	0.0002887
cg08310176	chr4	110476989	Shore	Active TSS	Active TSS			ENPEP	-0.1456	0.016	8.773e-20	6.31471e-17	8	87.5	8.789e-10
cg04970158	chr17	45131372	Shore	Flanking Active TSS	Flanking Active TSS			PLCD3;ACBD4	-0.1366	0.015	9.065e-20	6.51766e-17	8	73.7	0.0003886
cg17597631	chr1	8383364	Open sea	Enhancers	Enhancers			RERE;LOC102724552	-0.1723	0.0189	9.143e-20	6.56647e-17	7	78.2	0.0001158
cg08456754	chr19	10116024	Island	Transcr. at gene 5' and 3'	Genic enhancers			EIF3G	-0.1215	0.0134	9.193e-20	6.59509e-17	6	65.6	0.01248
cg14666369	chr12	120726567	Shore	Flanking Active TSS	Flanking Active TSS			ACADS	-0.1887	0.0207	9.25e-20	6.62866e-17	8	73.7	0.0003884
cg00070771	chr1	10947878	Open sea	Enhancers	Enhancers				-0.131	0.0144	9.264e-20	6.63137e-17	6	93.2	2.194e-14
cg20294940	chr14	105400258	Shore	Transcr. at gene 5' and 3'	Genic enhancers			TEX22	-0.0879	0.0097	9.486e-20	6.7828e-17	8	85.4	3.856e-08
cg13694749	chr17	63972677	Open sea	Strong transcription	Enhancers			SCN4A	-0.0951	0.0105	9.644e-20	6.88819e-17	10	47.1	0.0486
cg17679980	chr11	22674759	Open sea	Enhancers	Enhancers			GAS2	-0.1038	0.0114	9.733e-20	6.94412e-17	8	82.6	1.192e-06
cg14489470	chr12	121442250	Island	Strong transcription	Strong transcription			KDM2B	-0.0855	0.0094	9.771e-20	6.96358e-17	8	67.2	0.003279
cg16457413	chr3	52235719	Shelf	Transcr. at gene 5' and 3'	Flanking Active TSS			TWF2	-0.1319	0.0145	1.006e-19	7.16168e-17	8	83.2	6.301e-07
cg01127412	chr3	39191365	Open sea	Transcr. at gene 5' and 3'	Flanking Active TSS			XIRP1	-0.1737	0.0191	1.028e-19	7.31028e-17	8	73.2	0.0004877
cg08723571	chr1	228220100	Shelf	Transcr. at gene 5' and 3'	Genic enhancers			OBSCN	-0.1121	0.0123	1.035e-19	7.35201e-17	8	88.6	8.297e-11
cg03989270	chr1	8352097	Open sea	Enhancers	Weak transcription				-0.0999	0.011	1.067e-19	7.57104e-17	8	51.5	0.04394
cg24220469	chr19	1387394	Shore	Genic enhancers	Genic enhancers				-0.1282	0.0141	1.073e-19	7.6053e-17	8	83.3	5.136e-07
cg08823975	chr4	184803491	Island	Flanking Active TSS	Flanking Active TSS			ACSL1	-0.2301	0.0253	1.079e-19	7.63948e-17	8	81.1	4.6e-06
cg27045871	chr22	50206203	Island	Genic enhancers	Genic enhancers			SELENOO;LOC105373095	-0.2534	0.0279	1.086e-19	7.68067e-17	6	87.5	1.444e-07
cg10634136	chr2	202036746	Shore	Transcr. at gene 5' and 3'	Transcr. at gene 5' and 3'			FZD7	-0.0849	0.0094	1.108e-19	7.81779e-17	8	85.8	2.06e-08
cg12776156	chr11	848043	Shore	Weak Repressed PolyComb	Enhancers			TSPAN4	-0.0636	0.007	1.109e-19	7.81779e-17	8	83.6	3.964e-07
cg25659938	chr1	156730778	Shore	Weak transcription	Weak transcription			RRNAD1	-0.1349	0.0149	1.109e-19	7.81779e-17	6	82	3.974e-05
cg12052999	chr22	17922275	Open sea	Enhancers	Enhancers			MICAL3	-0.1556	0.0171	1.116e-19	7.8586e-17	6	91.1	8.575e-11
cg01137949	chr2	96823847	Open sea	Genic enhancers	Genic enhancers				-0.157	0.0173	1.144e-19	8.04704e-17	8	61.2	0.01183
cg26171347	chr10	73653406	Open sea	Transcr. at gene 5' and 3'	Transcr. at gene 5' and 3'			RP11-464F9.21;SYNPO2L	-0.1481	0.0163	1.155e-19	8.11563e-17	6	87	2.927e-07
cg26107014	chr16	10940241	Shore	Flanking Active TSS	Flanking Active TSS			DEXI;RP11-876N24.4;RP11-876N24.5	-0.1877	0.0207	1.188e-19	8.32749e-17	6	88.6	2.366e-08
cg01563741	chr1	244859448	Shelf	Genic enhancers	Genic enhancers				-0.0801	0.0088	1.188e-19	8.32749e-17	8	82.5	1.262e-06
cg12189069	chr19	16188614	Shelf	Genic enhancers	Genic enhancers				-0.1656	0.0183	1.189e-19	8.32749e-17	8	77.6	5.686e-05
cg17314998	chr17	8142296	Open sea	Genic enhancers	Genic enhancers				-0.085	0.0094	1.192e-19	8.3395e-17	8	75.9	0.0001397
cg02509979	chr17	50696573	Open sea	Strong transcription	Strong transcription			ANKRD40;Y_RNA	-0.1721	0.019	1.194e-19	8.3445e-17	6	88.2	4.631e-08
cg25450158	chr2	121543036	Open sea	Enhancers	Enhancers				-0.1691	0.0186	1.201e-19	8.3844e-17	8	78.6	2.944e-05
cg04298668	chr8	22921851	Open sea	Genic enhancers	Enhancers			PEBP4	-0.089	0.0098	1.34e-19	9.34474e-17	6	82.8	2.251e-05
cg26749853	chr6	30600925	Open sea	Strong transcription	Strong transcription			PPP1R10	-0.0901	0.0099	1.347e-19	9.38347e-17	8	72.9	0.0005503
cg07575405	chr3	46559223	Open sea	Enhancers	Active TSS			LRRC2;LRRC2-AS1	-0.156	0.0172	1.349e-19	9.38733e-17	6	86	1.05e-06
cg07429591	chr1	151167400	Open sea	Genic enhancers	Transcr. at gene 5' and 3'			LYSMD1;SCNM1	-0.0895	0.0099	1.366e-19	9.49546e-17	8	80.6	7.214e-06
cg10236261	chr12	110135377	Open sea	Enhancers	Strong transcription			IFT81	-0.1801	0.0199	1.376e-19	9.55474e-17	8	60.8	0.0127
cg22628146	chr1	45491783	Shore	Flanking Active TSS	Flanking Active TSS			TESK2	-0.0756	0.0083	1.383e-19	9.59308e-17	8	86.8	3.389e-09
cg27517088	chr17	81842982	Shore	Genic enhancers	Genic enhancers			P4HB	-0.123	0.0136	1.403e-19	9.72143e-17	6	80.1	0.0001324
cg17348029	chr2	71924356	Open sea	Enhancers	Enhancers				-0.1685	0.0186	1.411e-19	9.75604e-17	6	75.1	0.001212
cg02003183	chr14	102949544	Open sea	Transcr. at gene 5' and 3'	Genic enhancers			CDC42BPB	-0.2162	0.0239	1.411e-19	9.75604e-17	8	75.4	0.0001793
cg11421160	chr1	17623069	Island	Strong transcription	Genic enhancers			ARHGEF10L	-0.1654	0.0183	1.453e-19	1.00357e-16	8	82.5	1.31e-06
cg13562011	chr9	137414207	Shelf	Enhancers	Flanking Active TSS			EXD3	-0.1381	0.0153	1.463e-19	1.00941e-16	8	75.2	0.0002024
cg15190354	chr11	125624978	Shore	Flanking Active TSS	Flanking Active TSS			CHEK1;STT3A	-0.0687	0.0076	1.477e-19	1.01799e-16	8	75.4	0.0001817
cg10711303	chr1	160127441	Open sea	Transcr. at gene 5' and 3'	Transcr. at gene 5' and 3'			ATP1A2	-0.1813	0.02	1.479e-19	1.01828e-16	8	68.3	0.002436
cg21759874	chr1	6586018	Open sea	Genic enhancers	Enhancers				-0.1371	0.0152	1.526e-19	1.04953e-16	6	86.4	6.79e-07
cg11809779	chr17	63951224	Open sea	Transcr. at gene 5' and 3'	Genic enhancers	Yes		SCN4A	-0.1428	0.0158	1.528e-19	1.04979e-16	6	71	0.004025
cg07165610	chr3	39189785	Open sea	Transcr. at gene 5' and 3'	Flanking Active TSS			XIRP1	-0.1267	0.014	1.552e-19	1.06515e-16	8	80	1.13e-05
cg02227323	chr11	66241214	Open sea	Enhancers	Genic enhancers				-0.1103	0.0122	1.591e-19	1.0903e-16	6	83.7	1.053e-05
cg10700718	chr8	2044603	Open sea	Flanking Active TSS	Flanking Active TSS			MYOM2	-0.1045	0.0116	1.592e-19	1.0903e-16	8	82.8	8.795e-07
cg11701615	chr20	62556427	Shore	Transcr. at gene 5' and 3'	Transcr. at gene 5' and 3'			MIR1-1HG	-0.0929	0.0103	1.6e-19	1.09463e-16	8	82.7	1.01e-06
cg20119148	chr19	18233384	Island	Repressed PolyComb	Repressed PolyComb			PDE4C	0.0776	0.0086	1.603e-19	1.09552e-16	8	68.3	0.002436
cg21274038	chr10	91208384	Open sea	Quiescent/Low	Weak transcription			PCGF5	-0.1472	0.0163	1.609e-19	1.09847e-16	6	84.8	3.986e-06
cg15329642	chr1	44842625	Shore	Flanking Active TSS	Flanking Active TSS			PTCH2	-0.0804	0.0089	1.62e-19	1.10482e-16	10	55.4	0.01688
cg08308723	chr10	75098790	Open sea	Weak transcription	Weak transcription			DUSP13;SAMD8	-0.1044	0.0116	1.649e-19	1.12341e-16	6	80.1	0.0001292
cg08510456	chr3	49553574	Shore	Flanking Active TSS	Flanking Active TSS			BSN-AS2;BSN	-0.0678	0.0075	1.657e-19	1.12768e-16	10	76.6	1.451e-05
cg18087803	chr12	116149066	Open sea	Enhancers	Enhancers				-0.1423	0.0158	1.663e-19	1.13058e-16	8	83.1	6.561e-07
cg15571896	chr6	56683801	Open sea	Flanking Active TSS	NA			DST	-0.1023	0.0113	1.708e-19	1.15996e-16	8	76.5	0.0001042
cg02263377	chr14	104729478	Open sea	Enhancers	Enhancers			ADSSL1;SIVA1	-0.2904	0.0322	1.755e-19	1.19063e-16	8	84	2.262e-07
cg16409970	chr7	851406	Shelf	Genic enhancers	Genic enhancers				-0.2275	0.0252	1.811e-19	1.22734e-16	8	82.3	1.52e-06
cg04368843	chr20	3680167	Shore	Bivalent/Poised TSS	Enhancers			ADAM33	0.1367	0.0152	1.856e-19	1.25653e-16	8	86.4	7.218e-09
cg00352560	chr1	44640593	Open sea	Genic enhancers	Genic enhancers				-0.1573	0.0174	1.867e-19	1.26266e-16	8	81.5	3.238e-06
cg03313075	chr13	44853980	Open sea	Flanking Active TSS	Enhancers				-0.1385	0.0154	1.885e-19	1.2735e-16	8	81.2	4.245e-06
cg16916392	chr2	135601353	Open sea	Weak transcription	Weak transcription			R3HDM1	-0.0496	0.0055	1.901e-19	1.28298e-16	6	79.4	0.0001961
cg21004104	chr1	15627713	Open sea	Enhancers	Genic enhancers			PLEKHM2	-0.1263	0.014	1.929e-19	1.30052e-16	8	61.7	0.01077
cg00957684	chr16	88896391	Island	Transcr. at gene 5' and 3'	Flanking Active TSS			CBFA2T3	-0.1726	0.0191	1.946e-19	1.31062e-16	8	78	4.311e-05
cg05780006	chr1	65058400	Open sea	Genic enhancers	Genic enhancers				-0.1224	0.0136	2.004e-19	1.34829e-16	8	71.1	0.001057
cg13956700	chr17	29124994	Open sea	Genic enhancers	Genic enhancers			MYO18A	-0.1523	0.0169	2.033e-19	1.36638e-16	8	78.1	4.111e-05
cg13423556	chr12	53481941	Open sea	Strong transcription	Genic enhancers			MAP3K12	-0.129	0.0143	2.096e-19	1.40727e-16	8	79.5	1.644e-05
cg16909962	chr1	229270963	Island	Flanking Active TSS	Active TSS			RAB4A;RP5-1061H20.3;RP5-1061H20.4	0.0482	0.0054	2.1e-19	1.4085e-16	8	53.8	0.03392
cg04571833	chr2	172972027	Open sea	Weak transcription	Quiescent/Low			RAPGEF4	-0.0775	0.0086	2.143e-19	1.43585e-16	8	81.8	2.541e-06
cg24777844	chr10	102073323	Open sea	Quiescent/Low	Quiescent/Low				-0.15	0.0167	2.163e-19	1.44761e-16	6	91.9	5.721e-12
cg20390450	chr1	228215545	Island	Transcr. at gene 5' and 3'	Transcr. at gene 5' and 3'			OBSCN	-0.1319	0.0146	2.165e-19	1.44761e-16	7	86	1.29e-07
cg21235508	chr9	125305004	Open sea	Weak transcription	Strong transcription			GAPVD1;RNU6-1020P	-0.1101	0.0122	2.171e-19	1.45013e-16	8	86.1	1.159e-08
cg13014966	chr10	93403944	Open sea	Weak transcription	Weak transcription			MYOF	-0.1063	0.0118	2.179e-19	1.45397e-16	6	94.2	3.527e-17
cg11321939	chr3	61928001	Open sea	Flanking Active TSS	Flanking Active TSS			PTPRG	-0.1999	0.0222	2.2e-19	1.46648e-16	7	82.2	7.707e-06
cg12253478	chr12	3256307	Open sea	Enhancers	Enhancers			TSPAN9	-0.1629	0.0181	2.211e-19	1.4723e-16	6	77	0.0005762
cg04644621	chr2	127060531	Island	Genic enhancers	Genic enhancers				-0.088	0.0098	2.228e-19	1.4821e-16	6	75.6	0.001026
cg13375624	chr15	96285896	Open sea	Flanking Active TSS	Flanking Active TSS			RP11-759A24.1;RP11-759A24.3;NR2F2-AS1	-0.105	0.0117	2.294e-19	1.52444e-16	8	47.7	0.06342
cg13442333	chr17	40093475	Shore	Transcr. at gene 5' and 3'	Transcr. at gene 5' and 3'			NR1D1;THRA	-0.1357	0.0151	2.352e-19	1.56139e-16	8	70.1	0.001438
cg17474545	chr19	55550506	Shore	Flanking Active TSS	Enhancers				-0.1617	0.018	2.372e-19	1.57306e-16	8	78	4.363e-05
cg19606153	chr3	42692266	Open sea	Genic enhancers	Genic enhancers				-0.0964	0.0107	2.416e-19	1.6006e-16	8	64.4	0.006307
cg06086177	chr16	73056746	Shore	Flanking Active TSS	Flanking Active TSS			ZFHX3	-0.2076	0.0231	2.436e-19	1.6122e-16	8	69.9	0.001552
cg01039632	chr10	73530252	Open sea	Genic enhancers	Genic enhancers				-0.1789	0.0199	2.462e-19	1.62775e-16	6	89.8	2.327e-09
cg27112339	chr5	14726926	Open sea	Flanking Active TSS	Enhancers			ANKH	-0.1909	0.0212	2.489e-19	1.64393e-16	8	75.2	0.0001984
cg24883374	chr5	195055	Island	Transcr. at gene 5' and 3'	Transcr. at gene 5' and 3'			CTD-2083E4.7;LRRC14B	-0.1962	0.0218	2.501e-19	1.65018e-16	8	83.9	2.594e-07
cg00554173	chr20	3169130	Shore	Bivalent Enhancer	Weak Repressed PolyComb			LZTS3	-0.1234	0.0137	2.52e-19	1.66103e-16	10	81.9	1.152e-07
cg21273036	chr2	36595118	Shelf	Enhancers	Flanking Active TSS			FEZ2	-0.1986	0.0221	2.629e-19	1.73111e-16	8	82.8	9.688e-07
cg14630361	chr2	240468604	Shelf	Weak transcription	Weak transcription				-0.1182	0.0132	2.714e-19	1.78478e-16	8	48.6	0.05864
cg16320783	chr6	15526385	Open sea	Enhancers	Genic enhancers				-0.1803	0.0201	2.716e-19	1.78478e-16	6	80.6	9.832e-05
cg08726863	chr2	127700826	Shore	Flanking Active TSS	Flanking Active TSS			SFT2D3	-0.1432	0.016	2.734e-19	1.79479e-16	8	67.3	0.003174
cg20929291	chr1	17067073	Open sea	Enhancers	Weak transcription			PADI2	-0.1637	0.0182	2.755e-19	1.80675e-16	6	84.8	3.863e-06
cg03391528	chr21	33976002	Open sea	Flanking Active TSS	Flanking Active TSS			LINC00649	-0.2058	0.0229	2.768e-19	1.81345e-16	6	71.2	0.003874
cg17243289	chr18	47931649	Island	Flanking Active TSS	Active TSS			SMAD2	0.1056	0.0118	2.808e-19	1.8378e-16	8	78.8	2.589e-05
cg26786368	chr12	121538749	Shore	Flanking Active TSS	Flanking Active TSS			KDM2B	-0.1489	0.0166	2.818e-19	1.84248e-16	6	90.2	8.059e-10
cg19604703	chr4	16260018	Shelf	Quiescent/Low	Quiescent/Low			TAPT1-AS1	-0.128	0.0143	2.833e-19	1.85043e-16	8	61.2	0.01183
cg02648658	chr14	31122478	Open sea	Strong transcription	Strong transcription			HECTD1	-0.1539	0.0172	2.868e-19	1.87141e-16	6	85.7	1.551e-06
cg11799843	chr14	102044140	Open sea	Transcr. at gene 5' and 3'	Transcr. at gene 5' and 3'			DYNC1H1;RP11-1017G21.4	-0.105	0.0117	2.885e-19	1.88061e-16	8	83.6	3.918e-07
cg06482989	chr17	7590776	Shore	Enhancers	Enhancers				-0.0735	0.0082	2.958e-19	1.92626e-16	8	55.2	0.02871
cg14284055	chr1	24112908	Open sea	Flanking Active TSS	Enhancers			MYOM3	-0.1661	0.0185	2.969e-19	1.93149e-16	8	70.8	0.00117
cg04216051	chr2	239250915	Open sea	Enhancers	Enhancers			HDAC4	-0.1663	0.0185	3.025e-19	1.96463e-16	8	90.2	6.654e-13
cg25826226	chr15	41660862	Island	Flanking Active TSS	Flanking Active TSS			MGA	0.0251	0.0028	3.026e-19	1.96463e-16	8	76.8	9.053e-05
cg00682802	chr6	30715077	Shore	Strong transcription	Genic enhancers			MDC1	-0.0502	0.0056	3.084e-19	2.00029e-16	8	66.8	0.003623
cg00522588	chr12	49055279	Open sea	Genic enhancers	Genic enhancers			KMT2D	-0.1179	0.0132	3.105e-19	2.0119e-16	8	70.3	0.001346
cg02770097	chr10	86685559	Open sea	Genic enhancers	Genic enhancers				-0.1052	0.0117	3.126e-19	2.02349e-16	8	82.3	1.52e-06
cg11016786	chr1	39541960	Open sea	Genic enhancers	Strong transcription			RP11-69E11.4;PPIEL	-0.1339	0.0149	3.167e-19	2.04798e-16	6	91.3	3.652e-11
cg21234538	chr21	46389127	Island	Strong transcription	Genic enhancers			PCNT	-0.1508	0.0168	3.23e-19	2.08586e-16	8	80.1	1.051e-05
cg24707432	chr2	218648831	Open sea	Strong transcription	Genic enhancers			ZNF142	-0.0946	0.0106	3.232e-19	2.08586e-16	8	73	0.0005243
cg11073553	chr8	141277161	Open sea	Enhancers	Enhancers			ENSG00000253307;LOC105375787;SLC45A4	-0.1103	0.0123	3.3e-19	2.12763e-16	6	78.5	0.0003074
cg11640529	chr20	44552208	Open sea	Enhancers	Enhancers			PKIG	-0.1541	0.0172	3.363e-19	2.1661e-16	6	92.1	2.864e-12
cg03444552	chr1	226992094	Open sea	Weak transcription	Weak transcription			CDC42BPA;RP5-1087E8.3	-0.1327	0.0148	3.433e-19	2.20899e-16	6	92.6	3.46e-13
cg25178519	chr12	80706525	Shore	Active TSS	Active TSS			MYF6	-0.1942	0.0217	3.447e-19	2.21554e-16	8	75.2	0.000204
cg04872254	chr12	3256668	Open sea	Enhancers	Enhancers			TSPAN9	-0.2006	0.0224	3.45e-19	2.21554e-16	6	85.4	2.049e-06
cg07118480	chr21	46380503	Shelf	Enhancers	Enhancers				-0.1508	0.0169	3.649e-19	2.33871e-16	8	84.2	1.883e-07
cg25113462	chr2	238390651	Open sea	Enhancers	Enhancers			TRAF3IP1	-0.1185	0.0132	3.649e-19	2.33871e-16	8	77.8	4.939e-05
cg07164211	chr7	82445083	Shore	Enhancers	Quiescent/Low			CACNA2D1	-0.1974	0.0221	3.69e-19	2.36266e-16	8	83.4	4.983e-07
cg03110167	chr19	3964913	Island	Genic enhancers	Genic enhancers				-0.0871	0.0097	3.81e-19	2.43709e-16	8	87.8	4.913e-10
cg23519397	chr4	17627601	Open sea	Genic enhancers	Genic enhancers				-0.1272	0.0142	3.837e-19	2.45194e-16	6	85.4	2.024e-06
cg13016528	chr6	30648166	Shore	Flanking Active TSS	Flanking Active TSS			C6orf136;AL662800.2	-0.113	0.0126	3.846e-19	2.45286e-16	8	77.5	5.972e-05
cg03663788	chr11	64747185	Shore	Transcr. at gene 5' and 3'	Genic enhancers			PYGM	-0.1335	0.0149	3.846e-19	2.45286e-16	8	55.2	0.02895
cg07547549	chr20	46029585	Island	Repressed PolyComb	Repressed PolyComb			SLC12A5	0.0737	0.0082	3.918e-19	2.49633e-16	8	72.9	0.0005419
cg17799760	chr20	57393673	Shore	Transcr. at gene 5' and 3'	Transcr. at gene 5' and 3'			RBM38;RP4-800J21.3	-0.1229	0.0137	3.942e-19	2.50916e-16	8	45.8	0.0744
cg25146879	chr11	33743512	Open sea	Genic enhancers	Genic enhancers				-0.1812	0.0203	3.96e-19	2.51815e-16	8	51.7	0.04319
cg17037976	chr5	177490388	Shore	Genic enhancers	Genic enhancers				-0.1089	0.0122	4.058e-19	2.57794e-16	8	80.4	8.508e-06
cg27050612	chr17	48055835	Shelf	Transcr. at gene 5' and 3'	Transcr. at gene 5' and 3'			NFE2L1	-0.0779	0.0087	4.072e-19	2.58431e-16	8	52	0.04187
cg12467404	chr1	207322699	Shore	Flanking Active TSS	Flanking Active TSS			CD55	-0.1705	0.0191	4.083e-19	2.58876e-16	8	80	1.078e-05
cg21874862	chr22	50206252	Island	Genic enhancers	Genic enhancers			SELENOO;LOC105373095	-0.1962	0.022	4.104e-19	2.59953e-16	8	88.6	8.462e-11
cg12983664	chr13	109788667	Shore	Weak transcription	Weak transcription			RP11-40E6.1	-0.1534	0.0172	4.134e-19	2.61598e-16	6	92.9	9.179e-14
cg24357175	chr3	195884057	Shelf	Genic enhancers	Genic enhancers				-0.1389	0.0156	4.189e-19	2.64821e-16	6	90.3	7.176e-10
cg09373102	chr16	30845278	Open sea	Flanking Active TSS	Flanking Active TSS			BCL7C	-0.1078	0.0121	4.2e-19	2.65258e-16	8	62.1	0.01006
cg10906971	chr4	153479042	Open sea	Enhancers	Enhancers				-0.0753	0.0084	4.239e-19	2.67461e-16	6	90.6	2.859e-10
cg12483947	chr10	70880342	Open sea	Weak transcription	Weak transcription	Yes		SGPL1	-0.0917	0.0103	4.321e-19	2.7237e-16	8	79.7	1.404e-05
cg09905789	chr19	48629600	Island	Strong transcription	Genic enhancers			SPHK2	-0.1211	0.0136	4.347e-19	2.73743e-16	8	82.6	1.143e-06
cg25593625	chr1	24071198	Open sea	Flanking Active TSS	Enhancers			RP11-293P20.2;RP11-293P20.4;MYOM3	-0.0973	0.0109	4.412e-19	2.77567e-16	8	67.2	0.003275
cg00993388	chr19	47002566	Shore	Strong transcription	Bivalent Enhancer			ARHGAP35	-0.1155	0.0129	4.596e-19	2.88863e-16	8	78.6	3.09e-05
cg04117301	chr10	24494911	Open sea	Strong transcription	Strong transcription			KIAA1217	-0.1315	0.0147	4.601e-19	2.88897e-16	8	88.2	1.95e-10
cg04482075	chr16	1941306	Shore	Transcr. at gene 5' and 3'	Transcr. at gene 5' and 3'			MSRB1	-0.1255	0.0141	4.734e-19	2.96961e-16	8	75.5	0.0001751
cg15861278	chr1	11803432	Shore	Flanking Active TSS	Flanking Active TSS			MTHFR	-0.0389	0.0044	4.742e-19	2.97176e-16	6	92.8	1.342e-13
cg05074946	chr2	74007466	Open sea	Weak transcription	Weak transcription			TET3	0.1191	0.0134	4.766e-19	2.98392e-16	8	87	2.627e-09
cg16580935	chr6	33278371	Shore	Transcr. at gene 5' and 3'	Genic enhancers			B3GALT4	0.0783	0.0088	4.823e-19	3.0167e-16	8	64.1	0.00674
cg00571489	chr15	84827579	Open sea	Transcr. at gene 5' and 3'	Transcr. at gene 5' and 3'			ALPK3	-0.1011	0.0113	4.942e-19	3.08816e-16	6	67.1	0.009479
cg07566050	chr1	160204964	Shore	Flanking Active TSS	Enhancers			RP11-536C5.7;AL121987.1;PEA15	-0.1227	0.0138	4.969e-19	3.10204e-16	10	63.7	0.003195
cg05307991	chr15	53977303	Open sea	Quiescent/Low	Weak Repressed PolyComb			RP11-643A5.2	-0.1565	0.0176	5.027e-19	3.13524e-16	6	90.1	1.009e-09
cg16912809	chr12	6969317	Shore	Transcr. at gene 5' and 3'	Transcr. at gene 5' and 3'			PHB2	-0.1223	0.0137	5.082e-19	3.1647e-16	6	84.7	4.387e-06
cg03962217	chr7	155004720	Shore	Enhancers	Flanking Active TSS			PAXIP1-AS1	-0.1359	0.0152	5.084e-19	3.1647e-16	8	70.3	0.001334
cg04538585	chr12	71441956	Shore	Active TSS	Bivalent/Poised TSS			TSPAN8;LGR5	-0.1634	0.0183	5.125e-19	3.18717e-16	8	75.6	0.0001644
cg04284993	chr5	45038649	Open sea	Quiescent/Low	Quiescent/Low			RP11-357F12.1	-0.0883	0.0099	5.172e-19	3.21332e-16	8	83.8	2.894e-07
cg21151899	chr22	41941652	Open sea	Enhancers	Enhancers	Yes		CENPM	-0.085	0.0095	5.282e-19	3.27853e-16	8	86.7	4.014e-09
cg12797771	chr1	169134573	Open sea	Weak transcription	Weak transcription			NME7	-0.1715	0.0193	5.29e-19	3.28036e-16	8	77.6	5.519e-05
cg21595814	chr10	30833924	Open sea	Weak transcription	Quiescent/Low	Yes		RP11-330O11.3;ZNF438	-0.0698	0.0078	5.366e-19	3.32431e-16	6	81.3	6.505e-05
cg26969840	chr22	41436112	Open sea	Transcr. at gene 5' and 3'	Genic enhancers			TOB2	-0.0687	0.0077	5.406e-19	3.3459e-16	8	86.4	7.977e-09
cg07486199	chr20	34559723	Island	Flanking Active TSS	Flanking Active TSS			MAP1LC3A	0.1105	0.0124	5.438e-19	3.36239e-16	8	68	0.002679
cg06569421	chr7	101865833	Open sea	Flanking Active TSS	Flanking Active TSS			CUX1	-0.1841	0.0207	5.443e-19	3.36239e-16	8	71.4	0.0009262
cg16859755	chr16	66736157	Open sea	Strong transcription	Strong transcription			DYNC1LI2	-0.1465	0.0165	5.476e-19	3.37956e-16	6	83.6	1.23e-05
cg18183294	chr2	178636444	Open sea	Genic enhancers	Genic enhancers				-0.179	0.0201	5.546e-19	3.41951e-16	6	91.4	3.395e-11
cg17164331	chr12	6979277	Open sea	Strong transcription	Strong transcription			EMG1;LPCAT3;RP3-461F17.3	-0.1594	0.0179	5.676e-19	3.49634e-16	6	79	0.0002404
cg01982724	chr19	47277969	Shelf	Enhancers	Enhancers				-0.1179	0.0132	5.736e-19	3.52995e-16	8	82	2.092e-06
cg20318252	chr17	57517352	Open sea	Enhancers	Enhancers				-0.1203	0.0135	5.764e-19	3.54382e-16	8	82.3	1.523e-06
cg04308089	chr15	96325797	Shelf	Bivalent/Poised TSS	Bivalent/Poised TSS			NR2F2-AS1;NR2F2	-0.1947	0.0219	5.819e-19	3.57425e-16	8	86.3	8.399e-09
cg18876826	chr1	37930661	Shore	Flanking Active TSS	Flanking Active TSS			INPP5B	-0.164	0.0184	5.827e-19	3.57578e-16	8	68.6	0.002233
cg00911776	chr7	130997479	Open sea	Enhancers	Enhancers			LINC-PINT;RNU6-1010P	-0.1418	0.0159	5.865e-19	3.5957e-16	8	79.1	2.153e-05
cg03025465	chr3	141444861	Open sea	Strong transcription	Strong transcription			ZBTB38	-0.1361	0.0153	5.878e-19	3.60028e-16	7	69.7	0.003006
cg20522046	chr13	51450655	Shore	Enhancers	Enhancers			RPS4XP16	-0.1694	0.0191	6.285e-19	3.84593e-16	8	71.5	0.0009172
cg17419660	chr11	1929123	Island	Genic enhancers	Genic enhancers			TNNT3	-0.1506	0.0169	6.324e-19	3.86616e-16	8	81.3	4.047e-06
cg16490191	chr16	1378637	Shore	Flanking Active TSS	Flanking Active TSS			UNKL	-0.1876	0.0211	6.376e-19	3.89428e-16	8	72.9	0.0005506
cg11642652	chr8	69738084	Open sea	Weak transcription	Weak transcription			SLCO5A1	-0.169	0.019	6.4e-19	3.90526e-16	8	52.2	0.04091
cg22067839	chr3	47848469	Shore	Strong transcription	Strong transcription			DHX30;MIR1226	-0.096	0.0108	6.458e-19	3.93695e-16	8	40	0.112
cg11988321	chr5	139389932	Shelf	Genic enhancers	Genic enhancers			SLC23A1;PROB1	-0.1681	0.0189	6.604e-19	4.02218e-16	6	85.5	1.835e-06
cg18439779	chr18	57732849	Open sea	Weak transcription	Weak transcription			RP11-35G9.5;ATP8B1	-0.1763	0.0199	6.629e-19	4.03363e-16	8	81.7	2.715e-06
cg05387404	chr3	47846548	Island	Strong transcription	Strong transcription			DHX30	-0.0583	0.0066	6.741e-19	4.09793e-16	8	71.9	0.0007845
cg19157819	chr10	73645501	Shelf	Enhancers	Enhancers				-0.1553	0.0175	6.806e-19	4.13358e-16	8	67.1	0.00338
cg18748898	chr17	17817924	Open sea	Genic enhancers	Genic enhancers			ENSG00000264885;DRC3	-0.1631	0.0184	6.925e-19	4.20192e-16	6	88.3	4.397e-08
cg09402652	chr19	3961646	Shore	Genic enhancers	Genic enhancers				-0.1157	0.013	6.974e-19	4.2277e-16	8	69.6	0.001671
cg06240854	chr2	99154547	Shore	Active TSS	Active TSS			RP11-38C17.1;LIPT1;TSGA10;C2orf15	-0.094	0.0106	6.987e-19	4.23163e-16	8	82.7	1.047e-06
cg10053235	chr14	67964465	Open sea	Quiescent/Low	Quiescent/Low			RAD51B	-0.1947	0.0219	7.002e-19	4.23676e-16	6	75	0.001245
cg05334363	chr17	1423329	Open sea	Enhancers	Flanking Active TSS			RP11-818O24.3;CRK	-0.1811	0.0204	7.162e-19	4.32954e-16	8	63.7	0.007411
cg13287523	chr15	88896856	Shore	Enhancers	Flanking Active TSS			HAPLN3	-0.1086	0.0122	7.179e-19	4.33578e-16	8	38.2	0.1248
cg11632268	chr19	1387823	Island	Transcr. at gene 5' and 3'	Enhancers			LLNLR-307A6.1;NDUFS7	-0.1136	0.0128	7.204e-19	4.34684e-16	6	89.5	3.901e-09
cg05800082	chr6	56643630	Open sea	Weak transcription	Weak transcription			DST	-0.1328	0.015	7.349e-19	4.43021e-16	8	44.6	0.08123
cg22429706	chr14	91157516	Open sea	Enhancers	Enhancers				-0.1338	0.0151	7.434e-19	4.4773e-16	6	86.7	4.644e-07
cg24178000	chr14	104723485	Shore	Flanking Active TSS	Flanking Active TSS			ADSSL1	-0.1299	0.0146	7.486e-19	4.50444e-16	6	94.2	3.929e-17
cg17675150	chr18	58862551	Shore	Flanking Active TSS	Flanking Active TSS			ZNF532	-0.209	0.0236	7.508e-19	4.51349e-16	10	65.9	0.001739
cg06188010	chr5	181200715	Shelf	Genic enhancers	Genic enhancers				-0.0974	0.011	7.817e-19	4.6949e-16	6	78.7	0.0002689
cg16362189	chr11	10893537	Open sea	Enhancers	Enhancers			ZBED5-AS1;ZBED5	-0.1706	0.0193	7.959e-19	4.77577e-16	8	79.4	1.741e-05
cg04848686	chr16	88681182	Shore	Bivalent Enhancer	Genic enhancers				-0.0852	0.0096	8.025e-19	4.81092e-16	8	71.6	0.0008672
cg04150639	chr8	141431446	Shore	Genic enhancers	Genic enhancers				-0.097	0.0109	8.073e-19	4.83524e-16	8	85.5	3.081e-08
cg04006718	chr10	1022726	Open sea	Transcr. at gene 5' and 3'	Flanking Active TSS			IDI2-AS1;IDI2	-0.1557	0.0176	8.294e-19	4.96302e-16	8	88.9	3.55e-11
cg16419235	chr8	56448053	Island	Repressed PolyComb	Repressed PolyComb	Yes		RP11-17A4.2;PENK	0.055	0.0062	8.535e-19	5.10253e-16	8	67	0.003487
cg14543182	chr10	124926802	Open sea	Weak transcription	Weak transcription			RP11-298J20.4	-0.1252	0.0142	9e-19	5.37557e-16	6	88.9	1.401e-08
cg13026729	chr6	158819741	Island	Active TSS	Active TSS			EZR-AS1;EZR	0.1083	0.0122	9.1e-19	5.4289e-16	8	83.5	4.228e-07
cg22843111	chr5	79751312	Open sea	Strong transcription	Strong transcription			CMYA5	-0.1631	0.0184	9.106e-19	5.4289e-16	8	77.9	4.803e-05
cg24010859	chr12	110430347	Open sea	Quiescent/Low	Quiescent/Low			RP11-478C19.2;HMGA1P3	-0.0951	0.0108	9.261e-19	5.51624e-16	8	75.1	0.0002051
cg05103803	chr7	151186273	Open sea	Transcr. at gene 5' and 3'	Flanking Active TSS			ASB10	-0.0903	0.0102	9.322e-19	5.54749e-16	8	85	6.072e-08
cg01288350	chr16	2086781	Shelf	Strong transcription	Strong transcription			TSC2	-0.0338	0.0038	9.675e-19	5.75228e-16	8	27.5	0.2093
cg24226219	chr13	114121893	Open sea	Enhancers	Enhancers			CDC16;RASA3	0.1056	0.0119	9.74e-19	5.78563e-16	8	71.7	0.0008591
cg21584495	chr11	17952017	Open sea	Enhancers	Enhancers				-0.1089	0.0123	9.75e-19	5.78628e-16	8	66	0.004431
cg26117912	chr1	175015419	Open sea	Strong transcription	Genic enhancers			MRPS14	-0.162	0.0183	9.905e-19	5.8729e-16	6	78.7	0.0002787
cg05452567	chr1	15729648	Shelf	Genic enhancers	Genic enhancers				-0.1407	0.0159	1.006e-18	5.95936e-16	6	89.5	4.306e-09
cg27102941	chr15	99139162	Open sea	Enhancers	Genic enhancers				-0.1518	0.0172	1.018e-18	6.02495e-16	6	93.4	5.847e-15
cg26738066	chr5	16550710	Open sea	Enhancers	Enhancers	Yes			-0.1436	0.0163	1.037e-18	6.13181e-16	6	89.3	6.624e-09
cg17328052	chr7	36154643	Shore	Transcr. at gene 5' and 3'	Transcr. at gene 5' and 3'			EEPD1	-0.1521	0.0172	1.086e-18	6.4157e-16	8	81.4	3.698e-06
cg00522579	chr18	3067533	Island	Strong transcription	Strong transcription			MYOM1	-0.0941	0.0107	1.096e-18	6.46889e-16	8	75.6	0.0001685
cg08669973	chr2	219496240	Shore	Flanking Active TSS	Enhancers			AC053503.11;SPEG	-0.1223	0.0139	1.115e-18	6.57506e-16	6	70.2	0.004894
cg21997672	chr7	123581296	Open sea	Enhancers	Weak transcription			ASB15	-0.1476	0.0167	1.13e-18	6.65731e-16	8	63.6	0.007532
cg17730176	chr17	29077107	Shelf	Genic enhancers	Genic enhancers			MYO18A;TIAF1	-0.1923	0.0218	1.131e-18	6.65731e-16	8	68.6	0.002266
cg24636838	chr22	41514791	Open sea	Transcr. at gene 5' and 3'	Genic enhancers			ACO2	-0.0797	0.009	1.152e-18	6.77478e-16	6	86.8	4.022e-07
cg07871236	chr10	73653495	Open sea	Transcr. at gene 5' and 3'	Transcr. at gene 5' and 3'			RP11-464F9.21;SYNPO2L	-0.1877	0.0213	1.155e-18	6.78628e-16	6	82.4	2.979e-05
cg27320127	chr2	47571256	Island	Flanking Bivalent TSS/Enh	Flanking Bivalent TSS/Enh			KCNK12	0.0409	0.0046	1.161e-18	6.81536e-16	10	75.6	2.749e-05
cg24619276	chr5	38462669	Open sea	Enhancers	Enhancers			EGFLAM;ENSG00000248234	-0.1262	0.0143	1.173e-18	6.87959e-16	8	42.8	0.09303
cg02851730	chr16	67543371	Open sea	Genic enhancers	Strong transcription			FAM65A;CTD-2012K14.3;CTD-2012K14.4	-0.0853	0.0097	1.213e-18	7.10776e-16	8	74.4	0.0002931
cg10291119	chr14	102937422	Shelf	Strong transcription	Strong transcription			CDC42BPB	0.078	0.0089	1.245e-18	7.28869e-16	8	77.9	4.595e-05
cg13061648	chr9	134439470	Island	Flanking Active TSS	Enhancers			RXRA	-0.1298	0.0147	1.273e-18	7.4459e-16	8	78.9	2.519e-05
cg00023826	chr2	96827753	Open sea	Strong transcription	Strong transcription			CNNM3;ANKRD23	-0.158	0.0179	1.285e-18	7.50933e-16	6	84.7	4.245e-06
cg26920218	chr19	14097867	Open sea	Strong transcription	Strong transcription	Yes		PRKACA	-0.0946	0.0107	1.295e-18	7.55417e-16	6	91.2	4.898e-11
cg01419499	chr8	131923163	Open sea	Enhancers	Flanking Active TSS			EFR3A	-0.0793	0.009	1.295e-18	7.55417e-16	8	84.1	1.996e-07
cg11876048	chr17	57260292	Shelf	Enhancers	Flanking Active TSS			MSI2	-0.1545	0.0175	1.316e-18	7.66978e-16	8	82.3	1.495e-06
cg11297046	chr19	49153742	Shore	Flanking Active TSS	Flanking Active TSS			HRC	-0.1278	0.0145	1.329e-18	7.73859e-16	8	85.2	4.806e-08
cg27599405	chr17	59334190	Shore	Flanking Active TSS	Flanking Active TSS			YPEL2	-0.1414	0.0161	1.353e-18	7.87128e-16	6	87.2	2.315e-07
cg16586684	chr12	119186611	Open sea	Genic enhancers	Genic enhancers				-0.0476	0.0054	1.372e-18	7.97467e-16	6	87.1	2.778e-07
cg03648116	chr11	106074506	Shelf	Quiescent/Low	Weak transcription			AASDHPPT;KBTBD3	-0.105	0.0119	1.396e-18	8.10691e-16	8	88	2.968e-10
cg11836155	chr2	127056546	Shelf	Genic enhancers	Genic enhancers				-0.0777	0.0088	1.398e-18	8.11127e-16	6	65.7	0.01226
cg06454982	chr11	75279457	Open sea	Strong transcription	Weak transcription			ARRB1	-0.0842	0.0096	1.401e-18	8.12142e-16	8	74.1	0.0003268
cg21647636	chr14	64215363	Open sea	Transcr. at gene 5' and 3'	Transcr. at gene 5' and 3'			ESR2;SYNE2	-0.2393	0.0272	1.403e-18	8.12576e-16	6	83.8	9.767e-06
cg22858308	chr6	142774475	Open sea	Strong transcription	Strong transcription			HIVEP2	-0.1302	0.0148	1.411e-18	8.16481e-16	10	31.6	0.1555
cg01121199	chr18	47100310	Open sea	Weak transcription	Weak transcription	Yes		KATNAL2	-0.1065	0.0121	1.417e-18	8.19223e-16	6	48	0.08689
cg06745001	chr19	48968305	Shore	Genic enhancers	Genic enhancers			IZUMO1;BAX;CPT1C;RUVBL2;GYS1;FTL	-0.0813	0.0092	1.421e-18	8.20804e-16	8	70.7	0.0012
cg03339817	chr2	127700706	Shore	Flanking Active TSS	Flanking Active TSS			SFT2D3	-0.1291	0.0147	1.424e-18	8.21806e-16	8	69.4	0.001776
cg15298791	chr10	29538593	Open sea	Enhancers	Enhancers				-0.0623	0.0071	1.452e-18	8.37221e-16	8	61.6	0.01097
cg06335143	chr1	52842981	Island	Flanking Bivalent TSS/Enh	Flanking Bivalent TSS/Enh		Yes	ZYG11A	0.051	0.0058	1.456e-18	8.38783e-16	8	69.4	0.001815
cg13420744	chr1	12619299	Shore	Flanking Active TSS	Flanking Active TSS			RP11-474O21.5	-0.199	0.0226	1.476e-18	8.49551e-16	8	81.2	4.204e-06
cg00405939	chr19	4045109	Island	Weak transcription	Weak transcription			ZBTB7A	0.0864	0.0098	1.483e-18	8.52824e-16	8	58.2	0.01905
cg12629991	chr1	164658552	Open sea	Weak transcription	Weak transcription			PBX1	-0.1289	0.0147	1.485e-18	8.53218e-16	8	86.8	3.751e-09
cg18070602	chr16	67228373	Shore	Genic enhancers	Transcr. at gene 5' and 3'			LRRC29;TMEM208	-0.1084	0.0123	1.487e-18	8.53431e-16	6	88.3	4.338e-08
cg20458668	chr14	102497070	Open sea	Genic enhancers	Genic enhancers				-0.1284	0.0146	1.488e-18	8.53431e-16	8	86.6	5.274e-09
cg14211915	chr9	91425431	Shore	Flanking Active TSS	Weak transcription			RP11-440G5.2	-0.1619	0.0184	1.516e-18	8.68723e-16	8	83.6	3.876e-07
cg26771272	chr17	18259868	Shore	Flanking Active TSS	Enhancers			MIEF2;FLII	-0.1835	0.0209	1.532e-18	8.77117e-16	10	65.6	0.001902
cg23183568	chr17	76730559	Shelf	Weak transcription	Enhancers			METTL23	-0.1727	0.0197	1.541e-18	8.81493e-16	8	82.9	8.362e-07
cg02289462	chr21	46378363	Open sea	Genic enhancers	Transcr. at gene 5' and 3'			PCNT	-0.1782	0.0203	1.659e-18	9.48156e-16	6	80.9	8.247e-05
cg16289611	chr10	86942386	Shore	Bivalent Enhancer	Weak Repressed PolyComb			MMRN2	-0.0845	0.0096	1.708e-18	9.75303e-16	8	50.9	0.04689
cg25285440	chr12	71442737	Shelf	Weak transcription	Bivalent/Poised TSS			TSPAN8;LGR5	-0.1377	0.0157	1.72e-18	9.81292e-16	8	76.4	0.0001115
cg17174189	chr3	14522866	Open sea	Flanking Active TSS	Flanking Active TSS			GRIP2	-0.0979	0.0112	1.751e-18	9.98101e-16	8	85.2	5.127e-08
cg15128876	chr1	161176282	Shore	Transcr. at gene 5' and 3'	Flanking Active TSS			PPOX;B4GALT3	-0.1089	0.0124	1.782e-18	1.01488e-15	7	76.4	0.0002868
cg24267275	chr2	88658851	Open sea	Flanking Active TSS	Flanking Active TSS				-0.1855	0.0212	1.784e-18	1.01513e-15	8	36.5	0.1374
cg22899538	chr10	50995166	Shelf	Enhancers	Enhancers				-0.136	0.0155	1.789e-18	1.01708e-15	8	78.5	3.109e-05
cg12042711	chr22	50209137	Shelf	Genic enhancers	Genic enhancers				-0.1045	0.0119	1.81e-18	1.02812e-15	6	70.7	0.004351
cg25535482	chr15	96051565	Open sea	Weak transcription	Weak transcription			RP11-759A24.3;RP11-236L14.1	-0.1373	0.0157	1.819e-18	1.03233e-15	6	95.9	1.276e-24
cg19821907	chr16	2207742	Shore	Genic enhancers	Genic enhancers				-0.1098	0.0125	1.829e-18	1.03619e-15	6	90.7	2.149e-10
cg08832136	chr3	184180926	Open sea	Strong transcription	Strong transcription			AP2M1;EIF2B5	-0.108	0.0123	1.829e-18	1.03619e-15	8	85	6.924e-08
cg18278528	chr5	150617109	Open sea	Enhancers	Enhancers				-0.0831	0.0095	1.832e-18	1.03699e-15	8	72.8	0.0005556
cg13056927	chr3	42686422	Island	Transcr. at gene 5' and 3'	Flanking Active TSS			KLHL40	-0.1139	0.013	1.872e-18	1.05871e-15	8	67.8	0.002814
cg12051973	chr11	114170430	Open sea	Enhancers	Flanking Active TSS			ZBTB16	-0.1092	0.0125	1.887e-18	1.06626e-15	6	89.4	4.755e-09
cg01434611	chr17	65541592	Shelf	Enhancers	Flanking Active TSS			CTD-2535L24.2;AXIN2	-0.1211	0.0138	1.898e-18	1.07154e-15	8	88.3	1.662e-10
cg27622325	chr2	178681057	Open sea	Strong transcription	Genic enhancers			TTN;TTN-AS1	-0.1281	0.0146	1.917e-18	1.08133e-15	8	84.4	1.386e-07
cg06703856	chr5	132877769	Open sea	Enhancers	Enhancers				-0.1206	0.0138	1.921e-18	1.08171e-15	8	67.7	0.002895
cg16655661	chr8	74301542	Open sea	Enhancers	Genic enhancers				-0.1641	0.0187	1.921e-18	1.08171e-15	8	63.5	0.007641
cg10253780	chr18	63253072	Open sea	Flanking Active TSS	Flanking Active TSS			BCL2	-0.2078	0.0237	1.926e-18	1.08358e-15	6	59.3	0.0312
cg01635555	chr16	73067364	Shore	Flanking Active TSS	Flanking Active TSS				-0.1291	0.0147	1.943e-18	1.0922e-15	8	76.5	0.0001042
cg26895405	chr11	35920143	Open sea	Quiescent/Low	Quiescent/Low			RP11-698N11.2	-0.1607	0.0183	1.951e-18	1.09575e-15	6	81.9	4.269e-05
cg07906688	chr1	219174544	Shore	Active TSS	Active TSS			LYPLAL1;LYPLAL1-AS1	-0.0808	0.0092	1.955e-18	1.09705e-15	8	82.5	1.316e-06
cg07648343	chr11	65119039	Shore	Strong transcription	Strong transcription			ZNHIT2;RP11-399J13.2	-0.1094	0.0125	1.959e-18	1.09834e-15	6	70.4	0.004707
cg17465115	chr8	144505434	Island	Transcr. at gene 5' and 3'	Genic enhancers			CTD-2517M22.14;GPT	-0.1376	0.0157	1.992e-18	1.11588e-15	8	81.4	3.532e-06
cg20468868	chr18	46073567	Shore	Enhancers	Enhancers				-0.1429	0.0163	2.006e-18	1.12275e-15	6	90.8	1.577e-10
cg00168694	chr21	38821131	Shore	Genic enhancers	Genic enhancers			ETS2;ENSG00000229986	-0.1648	0.0188	2.011e-18	1.12458e-15	8	80.8	6.137e-06
cg01054755	chr5	139392995	Island	Transcr. at gene 5' and 3'	Active TSS			PROB1	-0.1371	0.0157	2.027e-18	1.13256e-15	8	87.5	1.015e-09
cg05185584	chr11	17388634	Shore	Bivalent/Poised TSS	Active TSS			KCNJ11	-0.097	0.0111	2.051e-18	1.14498e-15	10	78.9	2.451e-06
cg05690539	chr1	32070926	Shore	Weak Repressed PolyComb	Weak transcription			RP11-277A4.4;TMEM39B	-0.0908	0.0104	2.053e-18	1.14511e-15	6	83.1	1.728e-05
cg13858580	chr8	144505456	Island	Transcr. at gene 5' and 3'	Genic enhancers			CTD-2517M22.14;GPT	-0.1775	0.0203	2.063e-18	1.1497e-15	6	79	0.0002326
cg16932210	chr13	95181179	Open sea	Enhancers	Enhancers				-0.1584	0.0181	2.086e-18	1.16152e-15	6	87.8	9.739e-08
cg27512806	chr4	185149602	Open sea	Weak transcription	Enhancers			SLC25A4	-0.1916	0.0219	2.172e-18	1.20837e-15	6	93.7	1.512e-15
cg04928784	chr11	74033138	Open sea	Strong transcription	Strong transcription			C2CD3	-0.1677	0.0192	2.188e-18	1.21623e-15	6	87.7	1.092e-07
cg25750745	chr22	50450238	Shelf	Strong transcription	Weak transcription			SBF1	-0.0725	0.0083	2.195e-18	1.21908e-15	6	61.5	0.02341
cg08211145	chr7	82444863	Shore	Flanking Active TSS	Flanking Active TSS			CACNA2D1	-0.1238	0.0142	2.229e-18	1.23585e-15	8	82	2.144e-06
cg12859168	chr4	142127154	Open sea	Weak transcription	Weak transcription	Yes		INPP4B	-0.1367	0.0156	2.229e-18	1.23585e-15	6	90	1.515e-09
cg15627834	chr3	170360680	Shelf	Transcr. at gene 5' and 3'	Transcr. at gene 5' and 3'			SKIL	-0.049	0.0056	2.262e-18	1.25307e-15	8	75.4	0.0001791
cg26645468	chr5	134223580	Shore	Flanking Active TSS	Flanking Active TSS			PPP2CA;CTD-2410N18.4;CTD-2410N18.5	-0.1482	0.017	2.272e-18	1.25754e-15	8	69.6	0.001675
cg01189604	chr10	132578434	Open sea	Enhancers	Enhancers				-0.1296	0.0148	2.34e-18	1.29408e-15	8	91.7	2.169e-15
cg22094207	chr19	57870708	Open sea	ZNF genes & repeats	Heterochromatin			ZNF814	-0.174	0.0199	2.354e-18	1.2996e-15	8	81.2	4.379e-06
cg15942324	chr1	38016445	Shelf	Flanking Active TSS	Flanking Active TSS			UTP11L	-0.1359	0.0155	2.354e-18	1.2996e-15	6	95.3	1.822e-21
cg15449898	chr6	53647580	Shelf	Weak transcription	Weak transcription				-0.1079	0.0124	2.403e-18	1.32553e-15	6	90.4	5.202e-10
cg18979762	chr1	231424648	Shore	Enhancers	Enhancers				-0.1927	0.0221	2.424e-18	1.33598e-15	10	76.9	1.164e-05
cg02242199	chr16	89335699	Open sea	Flanking Active TSS	Flanking Active TSS			ANKRD11	-0.1459	0.0167	2.436e-18	1.34142e-15	6	87.3	1.905e-07
cg01530202	chr19	1267856	Island	Flanking Active TSS	Enhancers			CIRBP-AS1;CIRBP	-0.1384	0.0158	2.438e-18	1.34142e-15	6	80.6	9.877e-05
cg05186074	chr15	84859475	Open sea	Genic enhancers	Strong transcription			ALPK3	-0.175	0.02	2.444e-18	1.34358e-15	6	70.1	0.005054
cg12100751	chr1	108661049	Island	Active TSS	Flanking Active TSS			HENMT1	0.0385	0.0044	2.46e-18	1.35123e-15	8	58.1	0.01926
cg11842153	chr14	90757124	Shore	Flanking Active TSS	Active TSS			TTC7B	-0.1926	0.022	2.471e-18	1.35613e-15	6	84	8.494e-06
cg21401327	chr17	1771031	Open sea	Genic enhancers	Strong transcription			SERPINF1	-0.0905	0.0104	2.514e-18	1.37856e-15	6	81	7.568e-05
cg08293536	chr10	125027262	Island	Weak transcription	Enhancers			CTBP2	-0.1102	0.0126	2.532e-18	1.38711e-15	8	79.1	2.211e-05
cg15392124	chr5	124635195	Open sea	Weak transcription	Enhancers				-0.1823	0.0209	2.535e-18	1.38711e-15	8	54.1	0.03282
cg20611039	chr2	167264590	Open sea	Weak transcription	Quiescent/Low	Yes			-0.1643	0.0188	2.536e-18	1.38711e-15	8	63.4	0.007864
cg12942690	chr12	123472481	Open sea	Strong transcription	Genic enhancers			RP11-972P1.7;SNRNP35;RILPL1	-0.1655	0.019	2.572e-18	1.40562e-15	8	80.1	1.027e-05
cg16819743	chr1	177864152	Open sea	Quiescent/Low	Enhancers				-0.0905	0.0104	2.592e-18	1.41535e-15	8	64.6	0.006021
cg25942450	chr5	171309246	Island	Bivalent Enhancer	Repressed PolyComb			RP11-546B8.6;TLX3	0.0382	0.0044	2.599e-18	1.41798e-15	10	61.8	0.005089
cg02879967	chr11	14455651	Open sea	Weak transcription	Weak transcription			COPB1	-0.1396	0.016	2.611e-18	1.42333e-15	8	73	0.0005138
cg13722566	chr11	22467065	Open sea	Flanking Active TSS	Flanking Active TSS			LINC01495	-0.1554	0.0178	2.672e-18	1.45415e-15	6	95.1	3.17e-20
cg11344566	chr2	124025307	Island	Repressed PolyComb	Repressed PolyComb			AC079154.1;CNTNAP5	0.0853	0.0098	2.672e-18	1.45415e-15	6	55.3	0.04775
cg17082405	chr8	143959159	Open sea	Genic enhancers	Enhancers			ZC3H3;EEF1D;PLEC	-0.1883	0.0216	2.692e-18	1.4638e-15	7	77.6	0.0001574
cg13360638	chr19	2249023	Shore	Genic enhancers	Enhancers			AMH	-0.0833	0.0096	2.706e-18	1.47018e-15	8	68.8	0.00212
cg06478567	chr3	183301514	Open sea	Enhancers	Enhancers				-0.0853	0.0098	2.714e-18	1.4733e-15	8	68.7	0.002202
cg22722569	chr19	19343297	Open sea	Genic enhancers	Strong transcription			MAU2	-0.0775	0.0089	2.74e-18	1.48617e-15	6	73.5	0.002014
cg15836705	chr10	86716747	Open sea	Genic enhancers	Genic enhancers				-0.1381	0.0158	2.77e-18	1.50119e-15	6	78.5	0.0003034
cg15609237	chr2	178531157	Open sea	Genic enhancers	Genic enhancers				-0.0732	0.0084	2.8e-18	1.51618e-15	8	85.5	2.964e-08
cg22489759	chr19	18461889	Shore	Transcr. at gene 5' and 3'	Genic enhancers			ELL	-0.0697	0.008	2.868e-18	1.55171e-15	7	80.2	3.443e-05
cg22552139	chr20	63485191	Shelf	Bivalent Enhancer	Weak Repressed PolyComb				-0.1281	0.0147	2.884e-18	1.55906e-15	8	76.9	8.201e-05
cg24650940	chr5	124652532	Shore	Enhancers	Enhancers			ZNF608	-0.1334	0.0153	2.911e-18	1.57235e-15	8	85.5	3.019e-08
cg04809712	chr7	44710157	Open sea	Strong transcription	Strong transcription				-0.0769	0.0088	2.919e-18	1.57536e-15	8	26	0.221
cg08081259	chr3	46563045	Shelf	Flanking Active TSS	Flanking Active TSS			LRRC2	-0.152	0.0174	2.937e-18	1.58376e-15	8	79.7	1.426e-05
cg14938148	chr3	179656167	Shelf	Enhancers	Flanking Active TSS			USP13	-0.0773	0.0089	2.96e-18	1.59484e-15	8	70.2	0.001389
cg26076204	chr3	57293829	Open sea	Active TSS	Active TSS			DNAH12;ASB14	-0.183	0.021	3.038e-18	1.63551e-15	8	88.7	6.33e-11
cg05991454	chr4	146637282	Island	Repressed PolyComb	Bivalent/Poised TSS				0.0363	0.0042	3.067e-18	1.64975e-15	8	81	5.217e-06
cg26593946	chr15	96325813	Shelf	Bivalent/Poised TSS	Bivalent/Poised TSS			NR2F2-AS1;NR2F2	-0.1998	0.0229	3.077e-18	1.65376e-15	8	84	2.335e-07
cg06707515	chr9	134134799	Shore	Flanking Active TSS	Flanking Active TSS			LL09NC01-251B2.3;WDR5	-0.0891	0.0102	3.141e-18	1.68676e-15	6	83	1.974e-05
cg09491766	chr11	6608228	Shelf	Genic enhancers	Genic enhancers			RRP8;ILK;ENSG00000254641	-0.0495	0.0057	3.208e-18	1.72132e-15	6	54.4	0.05224
cg26594445	chr11	65121132	Shore	Transcr. at gene 5' and 3'	Transcr. at gene 5' and 3'			MRPL49;FAU	-0.0864	0.0099	3.216e-18	1.72383e-15	10	87	2.38e-11
cg19373545	chr1	36306191	Shore	Enhancers	Enhancers			THRAP3;SH3D21	-0.1159	0.0133	3.218e-18	1.72383e-15	7	72.1	0.001498
cg06927625	chr7	105270257	Open sea	Enhancers	Enhancers			SRPK2;RWDD4P1	-0.0348	0.004	3.252e-18	1.74061e-15	6	83.2	1.641e-05
cg23699700	chr18	48949737	Shore	Transcr. at gene 5' and 3'	Active TSS			SMAD7	-0.0533	0.0061	3.297e-18	1.76324e-15	8	85.7	2.191e-08
cg20097558	chr7	47355108	Open sea	Weak transcription	Weak transcription			TNS3	-0.1087	0.0125	3.336e-18	1.78263e-15	6	85.8	1.39e-06
cg24943002	chr19	3962195	Shore	Genic enhancers	Genic enhancers				-0.1533	0.0176	3.358e-18	1.79291e-15	8	76.6	0.0001011
cg22811817	chr1	230268502	Open sea	Genic enhancers	Enhancers			GALNT2	-0.1711	0.0197	3.378e-18	1.80211e-15	8	89.7	3.625e-12
cg05001777	chr1	229270532	Shore	Flanking Active TSS	Flanking Active TSS			RAB4A;RP5-1061H20.4	-0.07	0.008	3.397e-18	1.81076e-15	6	82.6	2.694e-05
cg10144569	chr3	42685147	Shore	Flanking Active TSS	Flanking Active TSS			KLHL40	-0.0816	0.0094	3.483e-18	1.85508e-15	8	73.6	0.0004047
cg20066521	chr22	21021736	Open sea	Weak transcription	Weak transcription			P2RX6	-0.077	0.0089	3.503e-18	1.8642e-15	6	81.5	5.732e-05
cg06355452	chr22	41517677	Open sea	Transcr. at gene 5' and 3'	Genic enhancers			ACO2	-0.1166	0.0134	3.594e-18	1.91106e-15	6	92.1	2.592e-12
cg13682001	chr5	140243753	Open sea	Enhancers	Genic enhancers			PFDN1	-0.2046	0.0235	3.63e-18	1.92862e-15	6	85.3	2.412e-06
cg27432242	chr2	85550623	Open sea	Genic enhancers	Genic enhancers			USP39;GGCX	-0.0887	0.0102	3.753e-18	1.99234e-15	8	78.1	4.022e-05
cg02295509	chr17	50179040	Open sea	Enhancers	Enhancers			SGCA;XYLT2;TMEM92-AS1;TMEM92;HILS1;COL1A1	-0.0894	0.0103	3.79e-18	2.01034e-15	8	73.7	0.0003905
cg22904752	chr17	5187674	Shelf	Weak transcription	ZNF genes & repeats			ZNF594	-0.1076	0.0124	3.973e-18	2.10569e-15	8	88.1	2.442e-10
cg24011073	chr2	11777660	Open sea	Genic enhancers	Enhancers				-0.2026	0.0233	3.982e-18	2.10874e-15	8	81.4	3.528e-06
cg00710707	chr17	4972687	Open sea	Transcr. at gene 5' and 3'	Genic enhancers			CAMTA2;RP5-1050D4.2	-0.1059	0.0122	3.993e-18	2.11284e-15	6	71	0.004067
cg10827488	chr11	114083115	Island	Genic enhancers	Flanking Active TSS			ZBTB16	-0.1042	0.012	4.073e-18	2.15342e-15	8	78.9	2.464e-05
cg15485665	chr17	49600204	Open sea	Strong transcription	Strong transcription			SPOP	-0.1874	0.0216	4.114e-18	2.17332e-15	8	71.7	0.0008357
cg03953298	chr2	178871060	Open sea	Flanking Active TSS	Enhancers			CCDC141	-0.1756	0.0202	4.185e-18	2.20777e-15	6	90.7	2.174e-10
cg13065504	chr15	42156035	Open sea	Flanking Active TSS	Flanking Active TSS			PLA2G4F	-0.0643	0.0074	4.186e-18	2.20777e-15	8	79	2.229e-05
cg17344099	chr11	22466898	Open sea	Enhancers	Enhancers				-0.1286	0.0148	4.259e-18	2.24444e-15	8	72.2	0.000716
cg18693371	chr20	46355961	Open sea	Genic enhancers	Genic enhancers				-0.0727	0.0084	4.288e-18	2.25789e-15	6	75.2	0.001172
cg14670950	chr19	1395229	Shore	Genic enhancers	Enhancers				-0.1313	0.0151	4.357e-18	2.29181e-15	6	84	8.156e-06
cg05894978	chr7	82414462	Open sea	Weak transcription	Enhancers			CACNA2D1	-0.1247	0.0144	4.362e-18	2.29181e-15	6	92	3.601e-12
cg09462699	chr19	2040756	Shore	Transcr. at gene 5' and 3'	Transcr. at gene 5' and 3'			MKNK2	-0.1787	0.0206	4.363e-18	2.29181e-15	6	64.4	0.01526
cg04584642	chr20	34960513	Open sea	Weak transcription	Enhancers				-0.1171	0.0135	4.416e-18	2.31778e-15	6	77.6	0.000449
cg09941208	chr1	44842575	Shore	Flanking Active TSS	Flanking Active TSS			PTCH2	-0.1332	0.0154	4.479e-18	2.34894e-15	8	49.2	0.05525
cg01482087	chr7	100892948	Shore	Transcr. at gene 5' and 3'	Transcr. at gene 5' and 3'			ACHE	-0.1555	0.0179	4.484e-18	2.34967e-15	8	73.9	0.000359
cg00617108	chr10	86680088	Open sea	Genic enhancers	Genic enhancers				-0.1201	0.0139	4.62e-18	2.41898e-15	6	86.4	6.67e-07
cg01569660	chr15	65076874	Island	Flanking Active TSS	Flanking Active TSS			RASL12;KBTBD13	-0.1315	0.0152	4.67e-18	2.44319e-15	8	75.9	0.00014
cg05297775	chr2	231451922	Open sea	Weak transcription	Weak transcription			AC017104.2	-0.0503	0.0058	4.765e-18	2.49088e-15	6	61.7	0.02276
cg16061175	chr1	175015318	Open sea	Strong transcription	Genic enhancers			MRPS14	-0.1779	0.0205	4.802e-18	2.5082e-15	6	86.1	9.722e-07
cg05597908	chr16	3143277	Shore	Transcr. at gene 5' and 3'	Flanking Active TSS			CASP16	-0.1395	0.0161	4.855e-18	2.53385e-15	8	79	2.262e-05
cg17344999	chr11	114259852	Open sea	Enhancers	Enhancers				-0.1304	0.0151	4.941e-18	2.57666e-15	6	87.5	1.471e-07
cg15162829	chr19	5967061	Open sea	Enhancers	Enhancers			FUT5;NDUFA11;VMAC;CAPS;ENSG00000267571;ACSBG2;RANBP3	-0.1444	0.0167	4.967e-18	2.58814e-15	6	77.4	0.000489
cg05484511	chr17	1648032	Shore	Transcr. at gene 5' and 3'	Flanking Active TSS			RILP	-0.1209	0.014	5.044e-18	2.62616e-15	6	91.4	2.866e-11
cg10381813	chr1	983315	Shore	Flanking Bivalent TSS/Enh	Enhancers			PERM1	-0.1121	0.013	5.067e-18	2.63602e-15	8	75.9	0.0001425
cg04112022	chr13	97396583	Open sea	Quiescent/Low	Weak transcription				-0.1306	0.0151	5.113e-18	2.65725e-15	8	73.3	0.0004528
cg12967327	chr17	2002895	Shelf	Enhancers	Enhancers				-0.127	0.0147	5.116e-18	2.65725e-15	8	77.7	5.306e-05
cg23998749	chr1	154996304	Shelf	Enhancers	Weak transcription				-0.0706	0.0082	5.129e-18	2.66187e-15	8	66.6	0.003875
cg13593427	chr8	139711794	Open sea	Flanking Active TSS	Enhancers				-0.1014	0.0117	5.317e-18	2.75724e-15	6	78.8	0.0002665
cg13554849	chr9	93508920	Open sea	Enhancers	Enhancers				-0.1407	0.0163	5.394e-18	2.79494e-15	8	85.7	2.453e-08
cg18977423	chr2	178531960	Open sea	Strong transcription	Genic enhancers			TTN;TTN-AS1	-0.1803	0.0209	5.418e-18	2.80513e-15	8	80.6	6.943e-06
cg10937989	chr12	45987202	Shelf	Enhancers	Flanking Active TSS			SCAF11	-0.1341	0.0155	5.489e-18	2.83963e-15	8	75.9	0.0001411
cg10865119	chr6	169790015	Island	Flanking Active TSS	Flanking Active TSS			LINC00574;LINC00242	-0.0432	0.005	5.706e-18	2.94954e-15	10	70.5	0.0003573
cg14852267	chr1	28237986	Shore	Transcr. at gene 5' and 3'	Transcr. at gene 5' and 3'			ATPIF1	-0.1932	0.0224	5.857e-18	3.02518e-15	8	68.4	0.002373
cg22807576	chr3	69123399	Open sea	Flanking Active TSS	Flanking Active TSS			LMOD3	-0.1663	0.0193	5.99e-18	3.09142e-15	8	84.3	1.585e-07
cg27484857	chr7	30330890	Open sea	Enhancers	Enhancers			ZNRF2	-0.182	0.0211	6.074e-18	3.13228e-15	6	84.3	6.082e-06
cg14484045	chr9	134374018	Open sea	Flanking Active TSS	Flanking Active TSS			RXRA	-0.1824	0.0211	6.113e-18	3.14989e-15	7	88.4	1.997e-09
cg24185850	chr14	105323292	Open sea	Flanking Active TSS	Flanking Active TSS			PACS2	-0.2146	0.0249	6.121e-18	3.15151e-15	8	85	6.785e-08
cg25473794	chr11	78210134	Island	Strong transcription	Strong transcription			USP35	0.08	0.0093	6.203e-18	3.1912e-15	8	66.3	0.004082
cg02734463	chr15	85744952	Open sea	Strong transcription	Strong transcription			RP11-158M2.3;AKAP13	-0.1734	0.0201	6.218e-18	3.19639e-15	8	76.3	0.0001178
cg04553679	chr2	39342005	Open sea	Quiescent/Low	Weak transcription			MAP4K3	-0.1251	0.0145	6.348e-18	3.26063e-15	6	87.9	7.981e-08
cg10121294	chr1	26190016	Open sea	Strong transcription	Strong transcription			CATSPER4	-0.1173	0.0136	6.509e-18	3.33856e-15	8	57.5	0.02104
cg15501231	chr6	31769852	Open sea	Genic enhancers	Weak transcription	Yes		VWA7	-0.0629	0.0073	6.51e-18	3.33856e-15	8	81.7	2.709e-06
cg00433579	chr22	40820523	Shore	Enhancers	Enhancers				-0.1525	0.0177	6.521e-18	3.34156e-15	6	74.4	0.001516
cg19620086	chr12	46374232	Shore	Flanking Active TSS	Enhancers			SLC38A2	-0.1416	0.0164	6.736e-18	3.44901e-15	8	76.8	9.049e-05
cg06470298	chr3	126746926	Open sea	Flanking Active TSS	Flanking Active TSS			CHCHD6	-0.1058	0.0123	6.748e-18	3.45243e-15	6	90.7	2.061e-10
cg02140559	chr8	143945670	Shore	Flanking Active TSS	Flanking Active TSS			PLEC;MIR661	-0.17	0.0197	7.216e-18	3.68897e-15	8	67.7	0.00291
cg15734892	chr17	52755096	Open sea	Enhancers	Enhancers				-0.1836	0.0213	7.342e-18	3.75043e-15	6	72.9	0.002458
cg26066912	chr1	228215655	Island	Transcr. at gene 5' and 3'	Transcr. at gene 5' and 3'			OBSCN	-0.1036	0.012	7.392e-18	3.773e-15	8	74.8	0.0002393
cg02197563	chr17	57996640	Open sea	Weak transcription	Weak transcription			RP11-159D12.5	-0.1246	0.0145	7.418e-18	3.7833e-15	8	71.3	0.0009683
cg12420948	chr6	33390815	Shore	Enhancers	Enhancers			DAXX	-0.1268	0.0147	7.469e-18	3.80632e-15	8	62.9	0.008593
cg17360359	chr7	128862318	Shore	Flanking Active TSS	Flanking Active TSS			ATP6V1F;RP11-309L24.2	-0.1676	0.0195	7.505e-18	3.82166e-15	8	71.3	0.0009574
cg05490864	chr2	226661650	Open sea	Flanking Active TSS	Flanking Active TSS				-0.1119	0.013	7.576e-18	3.85479e-15	8	76.5	0.0001037
cg01444374	chr10	72217140	Shore	Flanking Active TSS	Flanking Active TSS			ASCC1;ANAPC16	-0.0962	0.0112	7.623e-18	3.87567e-15	6	80.4	0.0001082
cg23237765	chr7	882207	Shelf	Enhancers	Enhancers				-0.1697	0.0197	7.669e-18	3.89601e-15	8	67.7	0.002895
cg16363146	chr11	22667734	Shore	Active TSS	Active TSS			GAS2	-0.1907	0.0222	7.675e-18	3.89601e-15	8	77.4	6.465e-05
cg20690235	chr10	73471596	Open sea	Weak transcription	Weak transcription			PPP3CB	-0.0835	0.0097	7.681e-18	3.89601e-15	6	78.6	0.0002864
cg05520240	chr3	183689187	Open sea	Quiescent/Low	Weak transcription				-0.1942	0.0226	7.76e-18	3.93301e-15	6	81.1	7.166e-05
cg20718170	chr7	123682213	Open sea	Flanking Active TSS	Enhancers			WASL	-0.1485	0.0173	7.981e-18	4.04186e-15	8	74.8	0.0002442
cg14850653	chr3	48986226	Shelf	Weak transcription	Strong transcription			RP13-131K19.2;RP13-131K19.7;ARIH2	-0.0769	0.0089	8.099e-18	4.09842e-15	8	70.7	0.001204
cg10550705	chr19	4861478	Open sea	Weak transcription	Strong transcription			PLIN3	-0.1692	0.0197	8.117e-18	4.10114e-15	6	85.5	1.851e-06
cg05546038	chr16	67173129	Shore	Flanking Active TSS	Flanking Active TSS			NOL3	-0.1121	0.013	8.117e-18	4.10114e-15	10	76	2.119e-05
cg23586423	chr1	228359808	Shore	Genic enhancers	Genic enhancers				-0.1349	0.0157	8.292e-18	4.1863e-15	7	75.4	0.0004485
cg26389871	chr7	128842921	Island	Genic enhancers	Genic enhancers				-0.0646	0.0075	8.54e-18	4.30815e-15	8	71.3	0.0009799
cg09737190	chr19	55135811	Open sea	Strong transcription	Weak Repressed PolyComb	Yes		TNNT1	-0.1207	0.0141	9.026e-18	4.54979e-15	6	81.9	4.177e-05
cg07850604	chr14	35534236	Island	Flanking Bivalent TSS/Enh	Flanking Bivalent TSS/Enh			INSM2	0.029	0.0034	9.206e-18	4.63692e-15	10	65	0.002249
cg01063112	chr16	14523396	Open sea	Weak transcription	Weak transcription			PARN	-0.0875	0.0102	9.287e-18	4.6741e-15	6	67.8	0.008272
cg06294063	chr12	110552589	Open sea	Enhancers	Enhancers	Yes			-0.1718	0.02	9.335e-18	4.69462e-15	6	91.9	4.704e-12
cg03898108	chr10	19826840	Open sea	Weak transcription	Weak transcription			PLXDC2	-0.1272	0.0148	9.416e-18	4.73169e-15	6	42.3	0.1234
cg09822293	chr3	152443259	Open sea	Enhancers	Enhancers			TMEM14EP	-0.1534	0.0179	9.458e-18	4.74912e-15	6	85.7	1.601e-06
cg11948469	chr10	29538577	Open sea	Enhancers	Enhancers				-0.0798	0.0093	9.539e-18	4.78609e-15	8	83.2	5.807e-07
cg01920536	chr3	39181262	Shore	Flanking Active TSS	Flanking Active TSS				-0.1028	0.012	9.856e-18	4.94132e-15	8	72	0.0007702
cg02964434	chr15	31325333	Shore	Flanking Active TSS	Flanking Active TSS				-0.1043	0.0122	9.872e-18	4.94552e-15	8	79.7	1.351e-05
cg25985504	chr15	95760725	Open sea	Quiescent/Low	Quiescent/Low			RP11-61O11.1	-0.1388	0.0162	9.891e-18	4.95122e-15	8	61.3	0.01163
cg23940267	chr15	68822193	Shore	Flanking Active TSS	Flanking Active TSS			ANP32A;SPESP1	-0.1193	0.0139	9.955e-18	4.97942e-15	6	84.2	7.153e-06
cg02915215	chr8	133454921	Open sea	Weak transcription	Weak transcription			ST3GAL1	-0.0499	0.0058	1.001e-17	5.00307e-15	8	66.6	0.003811
cg09248506	chr2	177232540	Open sea	Genic enhancers	Genic enhancers				-0.0533	0.0062	1.005e-17	5.0192e-15	6	56.1	0.04436
cg01111520	chr20	33442312	Shore	Flanking Active TSS	Flanking Active TSS			SNTA1	-0.155	0.0181	1.006e-17	5.02033e-15	8	69.2	0.001896
cg00084435	chr5	195160	Island	Transcr. at gene 5' and 3'	Transcr. at gene 5' and 3'			CTD-2083E4.7;LRRC14B	-0.1361	0.0159	1.008e-17	5.02645e-15	8	80.9	5.459e-06
cg26873338	chr12	69243386	Shelf	Weak transcription	Enhancers			CPSF6	-0.0856	0.01	1.016e-17	5.06246e-15	8	80.8	6.121e-06
cg01052276	chr2	96534751	Shore	Flanking Active TSS	Flanking Active TSS				-0.1284	0.015	1.026e-17	5.10836e-15	8	79.1	2.12e-05
cg00193853	chr4	8125529	Open sea	Transcr. at gene 5' and 3'	Transcr. at gene 5' and 3'			ABLIM2	-0.162	0.0189	1.037e-17	5.15917e-15	6	84	8.374e-06
cg03066569	chr4	8066520	Open sea	Strong transcription	Enhancers			RP11-1258F18.1;ABLIM2	-0.1277	0.0149	1.053e-17	5.23476e-15	6	86.2	8.817e-07
cg04326337	chr20	38036566	Shelf	Enhancers	Enhancers				-0.1886	0.022	1.074e-17	5.33508e-15	8	56.2	0.02536
cg12128624	chr7	157377987	Open sea	Enhancers	Enhancers				-0.2098	0.0245	1.081e-17	5.36574e-15	6	87.2	2.156e-07
cg01194444	chr1	203085593	Open sea	Transcr. at gene 5' and 3'	Active TSS			MYOG	-0.1201	0.014	1.086e-17	5.38644e-15	10	54.5	0.01929
cg06322983	chr7	128852190	Shore	Genic enhancers	Genic enhancers				-0.1066	0.0125	1.101e-17	5.45667e-15	8	57.9	0.01998
cg02681442	chr14	28766801	Island	Weak Repressed PolyComb	Weak Repressed PolyComb			FOXG1	0.0419	0.0049	1.102e-17	5.45746e-15	10	80.2	7.411e-07
cg13288301	chr3	52412408	Shore	Flanking Active TSS	Flanking Active TSS			PHF7	-0.114	0.0133	1.108e-17	5.483e-15	8	65.8	0.004662
cg01300684	chr4	140308963	Open sea	Flanking Active TSS	Flanking Active TSS			SCOC-AS1;SCOC	-0.0928	0.0108	1.125e-17	5.56288e-15	8	77.9	4.598e-05
cg14066090	chr17	50163563	Shore	Enhancers	Enhancers				-0.1614	0.0189	1.132e-17	5.59323e-15	6	78.9	0.000244
cg18442362	chr7	44638172	Open sea	Enhancers	Enhancers			NUDCD3;DDX56;OGDH;H2AFV	-0.1628	0.019	1.139e-17	5.62354e-15	8	31.5	0.1768
cg05393943	chr6	44003866	Shore	Flanking Bivalent TSS/Enh	Enhancers			C6orf223;RP5-1120P11.1	-0.1642	0.0192	1.141e-17	5.62914e-15	6	93.4	5.194e-15
cg26019523	chr4	184818489	Open sea	Flanking Active TSS	Flanking Active TSS			RP11-701P16.2;ACSL1	-0.1368	0.016	1.146e-17	5.64951e-15	6	92.3	1.017e-12
cg25025992	chr15	78265241	Shore	Flanking Active TSS	Flanking Active TSS			DNAJA4;RP11-762H8.3	-0.12	0.014	1.157e-17	5.69941e-15	8	52.5	0.03955
cg27033302	chr4	8006759	Open sea	Genic enhancers	Genic enhancers				-0.1014	0.0119	1.165e-17	5.73447e-15	6	91.9	4.827e-12
cg01740282	chr11	73235181	Island	Transcr. at gene 5' and 3'	Enhancers			P2RY2	-0.159	0.0186	1.167e-17	5.73996e-15	8	62.3	0.009586
cg02625725	chr1	1328884	Shore	Genic enhancers	Enhancers				-0.1055	0.0123	1.173e-17	5.7651e-15	8	71.4	0.0009341
cg16246188	chr11	114076480	Open sea	Enhancers	Enhancers			ZBTB16	-0.1713	0.02	1.176e-17	5.77548e-15	8	82.5	1.223e-06
cg27103585	chr22	17476231	Open sea	Enhancers	Flanking Active TSS			CECR2	-0.1498	0.0175	1.186e-17	5.82019e-15	8	70	0.001477
cg15141173	chr12	51067531	Open sea	Strong transcription	Strong transcription			CSRNP2	-0.1063	0.0124	1.194e-17	5.85502e-15	6	79.1	0.0002274
cg20972553	chr14	75432233	Shelf	Genic enhancers	Genic enhancers			LOC101928377	-0.1187	0.0139	1.243e-17	6.0907e-15	10	71.3	0.0002581
cg02283662	chr17	78110899	Open sea	Flanking Active TSS	Flanking Active TSS			TNRC6C-AS1;TMC6	-0.1591	0.0186	1.28e-17	6.26727e-15	8	50.2	0.05027
cg03831323	chr22	41514845	Open sea	Genic enhancers	Genic enhancers				-0.1879	0.022	1.288e-17	6.30169e-15	6	77.1	0.0005648
cg17536310	chr17	27598506	Open sea	Strong transcription	Strong transcription			KSR1	-0.1187	0.0139	1.29e-17	6.30672e-15	6	94.2	4.29e-17
cg07435215	chr15	41283222	Shore	Enhancers	Active TSS			OIP5-AS1	-0.1255	0.0147	1.294e-17	6.32152e-15	8	57.4	0.02149
cg05098969	chr12	122335829	Open sea	Strong transcription	Strong transcription			CLIP1	-0.1572	0.0184	1.3e-17	6.34605e-15	6	82.4	3.097e-05
cg12431385	chr18	9113530	Open sea	Enhancers	Flanking Active TSS			NDUFV2;RP11-143J12.3;RP11-21J18.1	-0.159	0.0186	1.316e-17	6.41933e-15	6	82.8	2.207e-05
cg02484723	chr3	12821484	Open sea	Strong transcription	Strong transcription			CAND2	-0.1942	0.0228	1.38e-17	6.72646e-15	6	91.5	1.875e-11
cg12971842	chr4	147746678	Open sea	Enhancers	Weak transcription			RNA5SP165;ARHGAP10	-0.1463	0.0171	1.394e-17	6.78961e-15	6	89.3	6.982e-09
cg03309441	chr12	68751025	Open sea	Weak transcription	Weak transcription			SLC35E3	-0.0935	0.011	1.396e-17	6.79425e-15	6	90.3	7.033e-10
cg15798890	chr18	79420673	Island	Transcr. at gene 5' and 3'	Genic enhancers			RP11-196B3.1;NFATC1	0.0882	0.0103	1.416e-17	6.88643e-15	8	28.4	0.2019
cg24048650	chr21	46408227	Shelf	Weak transcription	Strong transcription			PCNT	-0.0963	0.0113	1.423e-17	6.91529e-15	8	88.9	3.951e-11
cg03396681	chr16	14319513	Open sea	Enhancers	Enhancers				-0.046	0.0054	1.44e-17	6.99267e-15	6	83.9	8.831e-06
cg05721476	chr10	45581101	Open sea	Flanking Active TSS	Enhancers			2008-03-01	-0.1459	0.0171	1.466e-17	7.11361e-15	8	83.3	5.665e-07
cg21021728	chr17	1682922	Shore	Genic enhancers	Genic enhancers				-0.1605	0.0188	1.473e-17	7.1369e-15	6	86.2	8.16e-07
cg11852843	chr1	228286079	Shore	Strong transcription	Strong transcription			OBSCN	-0.081	0.0095	1.473e-17	7.1369e-15	8	65.3	0.005165
cg10501210	chr1	207823674	Open sea	Active TSS	Active TSS			MIR29B2CHG	-0.1804	0.0212	1.497e-17	7.24778e-15	8	15.5	0.3085
cg20027684	chr15	90249067	Shore	Flanking Active TSS	Active TSS			TTLL13P;RP11-697E2.6	-0.0498	0.0058	1.505e-17	7.28108e-15	8	68.5	0.002309
cg07366553	chr22	50206038	Shore	Genic enhancers	Genic enhancers			SELENOO;LOC105373095	-0.0501	0.0059	1.509e-17	7.295e-15	8	49.1	0.05583
cg12604058	chr1	77887663	Shore	Flanking Active TSS	Flanking Active TSS			NEXN-AS1;NEXN	-0.3179	0.0373	1.515e-17	7.31855e-15	7	81	2.035e-05
cg07317529	chr4	23882271	Open sea	Enhancers	Enhancers			PPARGC1A	-0.1879	0.022	1.524e-17	7.35656e-15	6	92.7	1.852e-13
cg04794690	chr1	17441562	Shore	Enhancers	Enhancers				-0.1527	0.0179	1.575e-17	7.59709e-15	8	64.8	0.005821
cg21543434	chr1	228287761	Shore	Genic enhancers	Strong transcription			OBSCN	-0.045	0.0053	1.582e-17	7.62519e-15	8	39	0.1195
cg05602648	chr1	230642331	Island	Active TSS	Flanking Active TSS	Yes		COG2	0.0357	0.0042	1.594e-17	7.67733e-15	8	64	0.006946
cg02392248	chr7	101964733	Open sea	Enhancers	Enhancers				-0.1748	0.0205	1.613e-17	7.76309e-15	8	87.7	6.211e-10
cg13733376	chr2	86135838	Open sea	Strong transcription	Strong transcription			SNORD94;PTCD3	-0.0673	0.0079	1.619e-17	7.78619e-15	6	85.5	1.992e-06
cg23479221	chr17	74433530	Shore	Flanking Active TSS	Flanking Active TSS			GPRC5C	-0.1315	0.0154	1.628e-17	7.82368e-15	6	86.6	5.014e-07
cg11776562	chr1	54400888	Open sea	Genic enhancers	Transcr. at gene 5' and 3'			SSBP3	-0.1391	0.0163	1.638e-17	7.86591e-15	6	71.7	0.003431
cg05951351	chr15	99118143	Open sea	Genic enhancers	Genic enhancers				-0.1363	0.016	1.647e-17	7.90329e-15	8	73.2	0.0004817
cg08704660	chr13	75478258	Shelf	Flanking Active TSS	Flanking Active TSS			TBC1D4	-0.2054	0.0241	1.669e-17	8.00294e-15	8	68.6	0.002272
cg18188235	chr2	33293190	Open sea	Enhancers	Enhancers				-0.1354	0.0159	1.69e-17	8.09766e-15	8	87.5	9.51e-10
cg05190718	chr1	115768090	Open sea	Active TSS	Active TSS			CASQ2	-0.1269	0.0149	1.698e-17	8.12999e-15	10	75.4	3.208e-05
cg04790755	chr8	144464056	Island	Transcr. at gene 5' and 3'	Flanking Active TSS	Yes		CTD-2517M22.16;CYHR1	-0.1361	0.016	1.718e-17	8.21969e-15	8	59.8	0.015
cg24600426	chr2	178636559	Open sea	Genic enhancers	Genic enhancers				-0.1846	0.0217	1.731e-17	8.27579e-15	6	86.7	4.627e-07
cg15723874	chr1	156488152	Open sea	Transcr. at gene 5' and 3'	Transcr. at gene 5' and 3'			MEF2D	-0.0931	0.0109	1.737e-17	8.29836e-15	8	72.8	0.0005679
cg04684267	chr19	58183134	Island	ZNF genes & repeats	Flanking Active TSS			ZNF274	0.0502	0.0059	1.759e-17	8.39728e-15	7	71.4	0.001823
cg18566083	chr9	134409788	Shore	Transcr. at gene 5' and 3'	Flanking Active TSS			RXRA	-0.1144	0.0134	1.781e-17	8.49606e-15	6	89.1	1.046e-08
cg11503588	chr20	23039547	Shelf	Repressed PolyComb	Repressed PolyComb				-0.1243	0.0146	1.81e-17	8.62807e-15	6	85.8	1.356e-06
cg21221712	chr15	85588921	Open sea	Enhancers	Flanking Active TSS			AKAP13	-0.178	0.0209	1.812e-17	8.63126e-15	8	74.8	0.0002442
cg14761417	chr7	130952100	Open sea	Weak transcription	Genic enhancers			LINC-PINT	-0.1794	0.0211	1.822e-17	8.67253e-15	8	60.2	0.014
cg02875484	chr3	196514053	Open sea	Active TSS	Flanking Active TSS			SMCO1	-0.1338	0.0157	1.831e-17	8.70899e-15	6	88	6.554e-08
cg02365780	chr2	100821409	Shore	Flanking Active TSS	Enhancers			NPAS2;AC092168.2	-0.1811	0.0213	1.84e-17	8.74539e-15	8	56.9	0.02306
cg18183406	chr17	42404814	Island	Genic enhancers	Genic enhancers				0.092	0.0108	1.842e-17	8.74849e-15	8	17.2	0.294
cg05477617	chr9	95099309	Open sea	Genic enhancers	Enhancers				-0.1428	0.0168	1.87e-17	8.87498e-15	6	82.6	2.711e-05
cg03975920	chr9	93116256	Open sea	Flanking Active TSS	Flanking Active TSS				-0.0903	0.0106	1.911e-17	9.06294e-15	6	75.8	0.0009466
cg04134555	chr20	57406360	Shore	Genic enhancers	Genic enhancers				-0.0884	0.0104	1.916e-17	9.08002e-15	6	82.4	3.127e-05
cg17098449	chr22	30968362	Shore	Active TSS	Active TSS			MORC2	-0.0959	0.0113	1.929e-17	9.13496e-15	8	84.2	1.938e-07
cg12303623	chr10	73575593	Open sea	Active TSS	Active TSS			USP54	-0.1805	0.0212	1.931e-17	9.13777e-15	8	30.7	0.1825
cg23244497	chr3	12806686	Shelf	Genic enhancers	Genic enhancers				-0.0665	0.0078	1.94e-17	9.17367e-15	6	91.5	2.299e-11
cg18648066	chr17	80844640	Island	Enhancers	Enhancers				-0.1637	0.0193	1.95e-17	9.21425e-15	8	86.2	1.064e-08
cg02009648	chr6	44123245	Shelf	Enhancers	Flanking Active TSS			MRPL14	-0.1285	0.0151	1.956e-17	9.23588e-15	8	82.6	1.171e-06
cg10364527	chr10	103135511	Open sea	Weak transcription	Enhancers			NT5C2	-0.1078	0.0127	1.962e-17	9.25747e-15	6	87.7	1.033e-07
cg20704530	chr1	56799775	Open sea	Enhancers	Enhancers				-0.1436	0.0169	2.002e-17	9.43935e-15	8	60.2	0.01393
cg23967616	chr2	27309856	Shore	Genic enhancers	Genic enhancers				-0.1004	0.0118	2.013e-17	9.48433e-15	7	87.3	1.575e-08
cg21107581	chr19	48755547	Shelf	Enhancers	Enhancers				-0.1009	0.0119	2.015e-17	9.48687e-15	8	55.2	0.0289
cg06076692	chr6	16736660	Open sea	Enhancers	Enhancers			ATXN1	-0.1334	0.0157	2.04e-17	9.59761e-15	8	89.2	1.618e-11
cg10024505	chr14	76352488	Shore	Flanking Active TSS	Enhancers			ESRRB	-0.125	0.0147	2.094e-17	9.84453e-15	8	57.2	0.0222
cg25580634	chr5	205831	Open sea	Genic enhancers	Strong transcription			CCDC127	-0.0776	0.0091	2.098e-17	9.8562e-15	8	59.5	0.01561
cg18392391	chr11	18596904	Open sea	Weak transcription	Weak transcription			RP11-504G3.4	-0.075	0.0088	2.105e-17	9.88193e-15	8	85.8	2.071e-08
cg05283276	chr10	24491173	Open sea	Weak transcription	Weak transcription			KIAA1217	-0.1204	0.0142	2.117e-17	9.92392e-15	6	90.4	4.944e-10
cg14926264	chr2	88075337	Open sea	Enhancers	Enhancers			SMYD1;FABP1	-0.1803	0.0212	2.117e-17	9.92392e-15	6	89	1.203e-08
cg24503846	chr4	94600279	Open sea	Quiescent/Low	Weak transcription			PDLIM5	-0.1756	0.0207	2.135e-17	1.00011e-14	6	71.4	0.003709
cg23895155	chr14	105397333	Shore	Enhancers	Enhancers				-0.0947	0.0112	2.144e-17	1.0036e-14	8	68.6	0.00227
cg01484266	chr3	47849798	Island	Strong transcription	Strong transcription			DHX30	-0.0779	0.0092	2.151e-17	1.00615e-14	8	58	0.01969
cg21434761	chr17	75880042	Shore	Weak transcription	Enhancers			TRIM47	-0.0765	0.009	2.155e-17	1.0073e-14	6	51.7	0.06608
cg05370752	chr21	39385027	Shore	Transcr. at gene 5' and 3'	Flanking Active TSS			WRB	-0.0758	0.0089	2.161e-17	1.00937e-14	8	87.4	1.189e-09
cg03103707	chr20	44583862	Open sea	Active TSS	Active TSS			PKIG	-0.1598	0.0188	2.197e-17	1.02545e-14	6	90.7	2.305e-10
cg00384455	chr3	51968952	Shore	Flanking Active TSS	Flanking Active TSS			ABHD14B;RP11-155D18.12;PCBP4	-0.0649	0.0077	2.204e-17	1.02798e-14	6	90.6	3.069e-10
cg20708305	chr3	9703234	Shore	Strong transcription	Strong transcription			CPNE9	-0.0843	0.0099	2.207e-17	1.02864e-14	8	76.1	0.0001282
cg14853772	chr2	9473651	Shore	Enhancers	Enhancers			IAH1	-0.083	0.0098	2.22e-17	1.03396e-14	8	82.6	1.154e-06
cg23953773	chr19	3961638	Shore	Genic enhancers	Genic enhancers				-0.0904	0.0107	2.242e-17	1.04345e-14	8	66.3	0.004155
cg02991338	chr14	28766810	Island	Weak Repressed PolyComb	Weak Repressed PolyComb			FOXG1	0.0392	0.0046	2.303e-17	1.07077e-14	8	77.7	5.161e-05
cg13304638	chr17	82876212	Open sea	Enhancers	Enhancers			TBCD;ZNF750	-0.1689	0.0199	2.304e-17	1.07077e-14	8	71.3	0.0009868
cg21937061	chr16	21644902	Open sea	Enhancers	Enhancers			METTL9;IGSF6	-0.0504	0.0059	2.358e-17	1.0943e-14	6	85.5	1.812e-06
cg04488869	chr4	168641951	Open sea	Enhancers	Enhancers			PALLD	-0.0445	0.0052	2.358e-17	1.0943e-14	6	74.5	0.00147
cg02582500	chr16	14322659	Open sea	Weak transcription	Weak transcription			RP11-65J21.3	-0.1384	0.0163	2.365e-17	1.09677e-14	6	90.3	6.071e-10
cg13666267	chr2	231452775	Open sea	Weak transcription	Weak transcription			AC017104.2	-0.0946	0.0112	2.386e-17	1.10572e-14	8	47.9	0.06223
cg13055341	chr1	61442916	Open sea	Weak transcription	Weak transcription			NFIA	0.1087	0.0128	2.395e-17	1.1091e-14	7	0	0.6276
cg25376593	chr10	73741782	Shelf	Weak transcription	Weak transcription			RP11-574K11.27	-0.0635	0.0075	2.4e-17	1.11062e-14	8	51.8	0.04251
cg18133922	chr12	6528782	Open sea	Strong transcription	Strong transcription			NCAPD2	-0.0748	0.0088	2.404e-17	1.11168e-14	6	82.4	3.062e-05
cg10929178	chr2	239507148	Open sea	Weak Repressed PolyComb	Quiescent/Low				0.1231	0.0145	2.44e-17	1.12752e-14	8	70	0.001499
cg12678462	chr6	44102653	Open sea	Enhancers	Enhancers				-0.0849	0.01	2.442e-17	1.12764e-14	8	57.7	0.02045
cg03261682	chr10	6191793	Open sea	Flanking Active TSS	Flanking Active TSS			PFKFB3	-0.1915	0.0226	2.468e-17	1.13884e-14	8	22.4	0.2509
cg11330098	chr11	112024509	Shore	Flanking Active TSS	Flanking Active TSS			DLAT	-0.1042	0.0123	2.485e-17	1.14587e-14	8	60.7	0.0129
cg21448167	chr12	3224705	Open sea	Enhancers	Enhancers				0.0899	0.0106	2.515e-17	1.15888e-14	8	88.2	1.852e-10
cg20697427	chr3	195883359	Shelf	Genic enhancers	Genic enhancers				-0.0856	0.0101	2.526e-17	1.16312e-14	8	62.4	0.009558
cg27141534	chr12	124438053	Open sea	Strong transcription	Enhancers			NCOR2	0.1096	0.0129	2.528e-17	1.16322e-14	8	66.4	0.004001
cg22662422	chr11	126265743	Shelf	Strong transcription	Strong transcription			SRPR	-0.1207	0.0143	2.543e-17	1.16929e-14	6	65	0.01387
cg16852357	chr18	57732845	Open sea	Weak transcription	Weak transcription			RP11-35G9.5;ATP8B1	-0.1583	0.0187	2.561e-17	1.17674e-14	8	83	7.324e-07
cg10081518	chr2	233438169	Open sea	Genic enhancers	Genic enhancers				-0.0695	0.0082	2.573e-17	1.18141e-14	6	83.6	1.182e-05
cg20707333	chr20	59939023	Island	Flanking Active TSS	Flanking Active TSS			FAM217B;PPP1R3D	-0.1767	0.0209	2.643e-17	1.2127e-14	10	48.7	0.04063
cg05720587	chr6	116278757	Shore	Flanking Active TSS	Flanking Active TSS			TSPYL1;RP1-93H18.1;DSE	-0.0989	0.0117	2.647e-17	1.21368e-14	6	89.5	4.427e-09
cg27291231	chr9	137187463	Shore	Transcr. at gene 5' and 3'	Transcr. at gene 5' and 3'			SSNA1;ANAPC2	-0.0765	0.009	2.671e-17	1.22382e-14	10	55.4	0.01675
cg02663137	chr19	6745705	Shore	Genic enhancers	Genic enhancers			TRIP10	-0.1476	0.0174	2.693e-17	1.23303e-14	8	82.6	1.121e-06
cg07890553	chr3	119464010	Open sea	Flanking Active TSS	Flanking Active TSS			TMEM39A	-0.0969	0.0115	2.729e-17	1.24863e-14	8	82	2.039e-06
cg10668230	chr2	178757397	Open sea	Genic enhancers	Genic enhancers				-0.2057	0.0243	2.743e-17	1.25415e-14	6	87.6	1.279e-07
cg05028010	chr1	145997500	Shore	Active TSS	Flanking Active TSS			TXNIP	-0.1509	0.0179	2.827e-17	1.29165e-14	6	92.6	3.224e-13
cg00383081	chr1	182392952	Shore	Enhancers	Enhancers			GLUL	-0.1771	0.021	2.832e-17	1.29257e-14	8	38.9	0.1201
cg07339138	chr3	42778781	Open sea	Weak transcription	Weak transcription			RP4-613B23.5	-0.1684	0.0199	2.833e-17	1.29257e-14	10	31	0.1609
cg01315067	chr10	46019588	Shelf	Flanking Active TSS	Enhancers			NCOA4	-0.1232	0.0146	2.871e-17	1.30899e-14	8	85.3	4.45e-08
cg14557554	chr9	133350315	Shore	Genic enhancers	Genic enhancers			SURF6;RPL7A;MED22	-0.0996	0.0118	2.908e-17	1.32493e-14	8	44.8	0.07999
cg02946675	chr12	123471923	Open sea	Genic enhancers	Genic enhancers			SNRNP35;DDX55;RILPL1	-0.1711	0.0203	2.957e-17	1.34631e-14	6	67.5	0.008911
cg25742136	chr8	144084023	Shore	Transcr. at gene 5' and 3'	Flanking Active TSS			GPAA1	-0.1145	0.0136	2.983e-17	1.35719e-14	6	79.2	0.0002089
cg04893852	chr3	40477920	Shore	Transcr. at gene 5' and 3'	Flanking Active TSS			ZNF619	-0.1414	0.0167	3.019e-17	1.37261e-14	6	88.5	2.9e-08
cg27205902	chr11	1006984	Shore	Transcr. at gene 5' and 3'	Flanking Active TSS			AP2A2	-0.2058	0.0244	3.044e-17	1.38301e-14	8	42.9	0.09259
cg02096468	chr8	22903144	Open sea	Genic enhancers	Enhancers				-0.2138	0.0253	3.062e-17	1.38969e-14	6	84.9	3.661e-06
cg04911280	chr6	44313446	Island	Active TSS	Active TSS	Yes		RP11-444E17.6;AARS2	0.0381	0.0045	3.063e-17	1.38969e-14	8	48.8	0.05735
cg05389935	chr1	26284265	Shelf	Genic enhancers	Enhancers			TRIM63;FAM110D;CEP85;ARID1A;HMGN2;LOC101928324;LIN28A;UBXN11;CD52;SH3BGRL3	-0.0618	0.0073	3.067e-17	1.39054e-14	8	63.2	0.008162
cg00358516	chr7	98252899	Shore	Flanking Active TSS	Flanking Active TSS			TECPR1;BRI3	-0.0605	0.0072	3.091e-17	1.40044e-14	8	0	0.4413
cg15800010	chr22	26630367	Open sea	Weak Repressed PolyComb	Weak Repressed PolyComb			CRYBA4	-0.1175	0.0139	3.176e-17	1.43795e-14	8	40.4	0.1092
cg22752049	chr19	45302482	Open sea	Weak transcription	Weak transcription			MARK4	-0.0631	0.0075	3.189e-17	1.44283e-14	8	74.1	0.0003333
cg16635128	chr12	109773607	Open sea	Flanking Active TSS	Flanking Active TSS			FAM222A-AS1	-0.0999	0.0118	3.212e-17	1.45222e-14	8	83.7	3.511e-07
cg00032195	chr17	50869440	Shore	Weak transcription	Weak transcription			TOB1-AS1;TOB1	-0.1507	0.0179	3.264e-17	1.47471e-14	6	75.6	0.001019
cg25173739	chr5	177493514	Shore	Transcr. at gene 5' and 3'	Genic enhancers			RP11-1334A24.6;PDLIM7	-0.1103	0.0131	3.324e-17	1.50077e-14	6	85.4	2.051e-06
cg10606567	chr1	160127690	Open sea	Transcr. at gene 5' and 3'	Transcr. at gene 5' and 3'			ATP1A2	-0.1205	0.0143	3.36e-17	1.51597e-14	6	75.5	0.00103
cg24293739	chr14	95158283	Shore	Flanking Active TSS	Flanking Active TSS			DICER1-AS1;DICER1	-0.1111	0.0132	3.405e-17	1.53521e-14	6	89.5	4.39e-09
cg15844711	chr11	59667933	Shore	Flanking Active TSS	Flanking Active TSS			PATL1;AP000640.2	-0.0996	0.0118	3.408e-17	1.53549e-14	8	75.2	0.0001993
cg18339298	chr7	159096166	Shelf	Flanking Active TSS	Flanking Active TSS			VIPR2	-0.0775	0.0092	3.46e-17	1.55784e-14	8	44.7	0.08112
cg03293802	chr15	96327695	Shelf	Bivalent/Poised TSS	Active TSS			NR2F2-AS1;NR2F2	-0.1599	0.019	3.51e-17	1.57926e-14	6	83	1.99e-05
cg07010228	chr19	2253854	Island	Transcr. at gene 5' and 3'	Flanking Active TSS			JSRP1	-0.0858	0.0102	3.593e-17	1.61548e-14	8	82	1.959e-06
cg23024102	chr13	44575569	Shore	Transcr. at gene 5' and 3'	Flanking Active TSS			TSC22D1-AS1;TSC22D1	-0.1032	0.0123	3.596e-17	1.61571e-14	8	83.8	3.169e-07
cg22347679	chr1	117611251	Open sea	Enhancers	Genic enhancers			TENT5C	-0.0798	0.0095	3.64e-17	1.63412e-14	6	86.9	3.692e-07
cg21453420	chr1	198153065	Shelf	Enhancers	Enhancers				-0.1454	0.0173	3.642e-17	1.63412e-14	8	69	0.00204
cg24940443	chr12	121801894	Island	Active TSS	Active TSS			RP11-347I19.7;RP11-347I19.8;RHOF;LINC01089	-0.1525	0.0181	3.645e-17	1.63433e-14	6	80.5	0.0001017
cg15361231	chr1	193106060	Shore	Active TSS	Flanking Active TSS			GLRX2	-0.1316	0.0156	3.655e-17	1.63769e-14	10	28.9	0.1791
cg16669388	chr9	95115610	Open sea	Weak transcription	Weak transcription			FANCC	-0.1176	0.014	3.691e-17	1.65268e-14	6	89.9	1.775e-09
cg07800524	chr19	48756194	Shelf	Flanking Active TSS	Enhancers			FGF21;FUT1	-0.1303	0.0155	3.744e-17	1.67525e-14	8	83.2	5.959e-07
cg17700633	chr19	13153182	Island	Flanking Bivalent TSS/Enh	Flanking Active TSS			CTC-250I14.6;IER2	0.07	0.0083	3.779e-17	1.68975e-14	8	0	0.583
cg23755644	chr17	63973358	Open sea	Genic enhancers	Enhancers				-0.1007	0.012	3.873e-17	1.73059e-14	6	77.2	0.0005296
cg18503829	chr10	684015	Open sea	Flanking Active TSS	Flanking Active TSS			DIP2C	-0.1321	0.0157	3.909e-17	1.74547e-14	8	38	0.1262
cg14541119	chr6	140050353	Open sea	Quiescent/Low	Active TSS				-0.1722	0.0205	3.95e-17	1.7618e-14	6	86.9	3.386e-07
cg10380746	chr3	194057206	Shore	Weak Repressed PolyComb	Quiescent/Low			RP11-407B7.1	-0.0688	0.0082	3.951e-17	1.7618e-14	6	80.9	8.216e-05
cg23353945	chr11	33696822	Shelf	Enhancers	Enhancers			KIAA1549L;CD59;LOC105376617	-0.1091	0.013	3.968e-17	1.76817e-14	6	82.1	3.698e-05
cg14519696	chr9	105697170	Shelf	Active TSS	Active TSS			TMEM38B	-0.1785	0.0212	3.997e-17	1.77987e-14	8	57.4	0.02148
cg00178562	chr1	16639858	Open sea	Transcr. at gene 5' and 3'	Flanking Active TSS			CROCCP2	-0.1204	0.0143	4.089e-17	1.81959e-14	8	82.7	1.027e-06
cg08622677	chr12	3492139	Island	Bivalent Enhancer	Repressed PolyComb			PRMT8	0.0464	0.0055	4.098e-17	1.82235e-14	8	81.9	2.242e-06
cg04674478	chr11	68616257	Open sea	Weak transcription	Strong transcription			CTD-2007L18.5	-0.1445	0.0172	4.162e-17	1.84954e-14	6	77.9	0.0004003
cg14598668	chr1	10176086	Open sea	Weak transcription	Weak transcription			UBE4B	-0.2128	0.0253	4.223e-17	1.87536e-14	6	89.3	6.834e-09
cg07730183	chr16	2086398	Shore	Strong transcription	Strong transcription			TSC2	-0.071	0.0084	4.35e-17	1.93044e-14	8	75.3	0.0001892
cg07915635	chr20	62563865	Open sea	Transcr. at gene 5' and 3'	Genic enhancers			MIR133A2;MIR1-1HG	-0.1031	0.0123	4.367e-17	1.93666e-14	8	70	0.001487
cg18464402	chr19	4502665	Open sea	Strong transcription	Genic enhancers			PLIN4	-0.0962	0.0114	4.375e-17	1.93889e-14	8	59.1	0.01671
cg26988465	chr12	3041094	Open sea	Strong transcription	Strong transcription			RP11-253E3.3	-0.0447	0.0053	4.4e-17	1.94864e-14	6	62.8	0.01956
cg10002888	chr6	31625196	Shelf	Strong transcription	Strong transcription			PRRC2A	-0.1035	0.0123	4.408e-17	1.95085e-14	8	79	2.282e-05
cg21370143	chr11	47352656	Shelf	Enhancers	Enhancers				-0.1303	0.0155	4.414e-17	1.95217e-14	10	77.9	5.427e-06
cg14853946	chr4	6882135	Open sea	Strong transcription	Strong transcription			KIAA0232	-0.0891	0.0106	4.444e-17	1.9641e-14	8	69.4	0.001769
cg14450427	chr9	131476662	Shore	Transcr. at gene 5' and 3'	Genic enhancers			PRRC2B	-0.1488	0.0177	4.49e-17	1.98308e-14	8	88.5	9.335e-11
cg24033742	chr1	38027358	Open sea	Genic enhancers	Genic enhancers				-0.0464	0.0055	4.528e-17	1.99851e-14	8	73.4	0.0004362
cg00938540	chr20	62568877	Open sea	Repressed PolyComb	Weak transcription			MIR1-1HG	-0.1465	0.0175	4.632e-17	2.04302e-14	8	60.8	0.01258
cg27157881	chr1	55216917	Shore	Enhancers	Flanking Active TSS			RP11-101C11.1	-0.1756	0.0209	4.669e-17	2.05794e-14	6	81.3	6.387e-05
cg02323506	chr1	236736509	Open sea	Strong transcription	Strong transcription			ACTN2	-0.1398	0.0166	4.688e-17	2.06491e-14	6	86.9	3.667e-07
cg09890374	chr16	67894122	Shore	Flanking Active TSS	Flanking Active TSS			PSKH1	-0.1356	0.0162	4.705e-17	2.071e-14	8	77.5	5.77e-05
cg01302119	chr7	158861620	Shore	Quiescent/Low	Quiescent/Low			WDR60	-0.1097	0.0131	4.72e-17	2.07619e-14	8	79.8	1.308e-05
cg06377626	chr13	102801825	Shore	Enhancers	Enhancers				-0.1686	0.0201	4.756e-17	2.09061e-14	8	79.4	1.748e-05
cg15760709	chr7	2000596	Open sea	Weak transcription	Weak transcription			MAD1L1	0.1091	0.013	4.765e-17	2.09315e-14	8	72.5	0.0006184
cg11724984	chr12	121453060	Island	Weak transcription	Enhancers			KDM2B	0.0858	0.0102	4.784e-17	2.10008e-14	8	80.4	7.962e-06
cg02228967	chr17	2043579	Shore	Genic enhancers	Genic enhancers			DPH1	-0.1166	0.0139	4.796e-17	2.10392e-14	6	78	0.0003837
cg07222420	chr12	124322755	Shore	Weak transcription	Weak transcription				-0.0749	0.0089	4.821e-17	2.11346e-14	7	14.1	0.3225
cg12224077	chr11	111801483	Open sea	Enhancers	Genic enhancers				-0.1515	0.0181	4.868e-17	2.13262e-14	6	86.1	9.744e-07
cg06805984	chr15	96200550	Open sea	Quiescent/Low	Quiescent/Low			RP11-759A24.3;NR2F2-AS1	-0.1611	0.0192	4.926e-17	2.15658e-14	6	52.6	0.06088
cg03303325	chr17	82865363	Shelf	Enhancers	Weak transcription			TBCD	0.0909	0.0108	4.971e-17	2.17481e-14	8	67.2	0.003326
cg25491456	chr19	18208753	Shore	Weak Repressed PolyComb	Bivalent Enhancer	Yes		PDE4C;AC068499.10	-0.1201	0.0143	4.985e-17	2.17947e-14	8	50.5	0.04859
cg26853487	chr19	48625061	Shore	Flanking Active TSS	Flanking Active TSS			SPHK2;AC022154.7	-0.1093	0.013	5.009e-17	2.18849e-14	6	84.8	3.922e-06
cg19343429	chr17	70527609	Open sea	Quiescent/Low	Quiescent/Low				-0.2305	0.0275	5.059e-17	2.20885e-14	6	68.8	0.006754
cg25090604	chr13	112816024	Shelf	Strong transcription	Strong transcription			ATP11A	0.0952	0.0114	5.095e-17	2.22307e-14	8	48.1	0.06089
cg04122815	chr5	43039489	Shore	Flanking Active TSS	Active TSS	Yes		CTD-2201E18.3;ANXA2R	-0.1249	0.0149	5.141e-17	2.24163e-14	8	77.9	4.761e-05
cg23727326	chr2	200850586	Open sea	Weak transcription	Strong transcription			RNA5SP115	-0.156	0.0186	5.263e-17	2.29329e-14	6	84.4	5.96e-06
cg24277788	chr4	184803682	Shore	Active TSS	Active TSS			ACSL1	-0.1605	0.0191	5.282e-17	2.30003e-14	8	67.6	0.002947
cg10523319	chr1	12609594	Open sea	Enhancers	Enhancers				-0.1635	0.0195	5.3e-17	2.30632e-14	8	64.6	0.006143
cg21147422	chr12	56270576	Shelf	Transcr. at gene 5' and 3'	Transcr. at gene 5' and 3'			RP11-977G19.14;COQ10A	-0.1337	0.016	5.362e-17	2.33173e-14	8	66.5	0.003928
cg24411726	chr10	86716715	Open sea	Genic enhancers	Genic enhancers				-0.1427	0.017	5.366e-17	2.33191e-14	6	80.5	0.0001028
cg26689934	chr1	10779444	Open sea	Weak transcription	Enhancers			CASZ1	-0.0859	0.0103	5.389e-17	2.34034e-14	8	62.8	0.008854
cg13644099	chr21	46378516	Open sea	Genic enhancers	Genic enhancers			SPATC1L;MCM3AP	-0.1893	0.0226	5.455e-17	2.36742e-14	6	81.6	5.167e-05
cg26079664	chr3	51706939	Shore	Weak transcription	Weak transcription			GRM2	0.1037	0.0124	5.487e-17	2.37972e-14	6	86.8	4.237e-07
cg22645062	chr19	48991513	Shore	Transcr. at gene 5' and 3'	Flanking Active TSS			GYS1	-0.1347	0.0161	5.589e-17	2.42234e-14	8	63.1	0.008331
cg00624799	chr15	90062385	Open sea	Flanking Active TSS	Enhancers			ZNF710	0.0787	0.0094	5.684e-17	2.46187e-14	8	63.9	0.00699
cg12451460	chr19	55631710	Open sea	Quiescent/Low	Quiescent/Low	Yes			-0.049	0.0059	5.736e-17	2.48273e-14	6	83.7	1.059e-05
cg25303427	chr7	128842624	Island	Genic enhancers	Genic enhancers				-0.097	0.0116	5.779e-17	2.49968e-14	8	69.3	0.001826
cg15864113	chr4	17628254	Open sea	Strong transcription	Genic enhancers			MED28	-0.2683	0.0321	5.849e-17	2.52827e-14	6	80.3	0.0001144
cg07243762	chr12	124546197	Shelf	Enhancers	Enhancers			NCOR2	-0.132	0.0158	5.873e-17	2.53696e-14	8	70.9	0.001123
cg12042264	chr20	45820053	Shelf	Weak transcription	Weak transcription				-0.0971	0.0116	5.912e-17	2.55211e-14	8	66.9	0.003541
cg02300083	chr7	123609075	Open sea	Active TSS	Enhancers			ASB15;RP11-390E23.3	-0.1691	0.0202	5.975e-17	2.57759e-14	8	67.7	0.002862
cg09982326	chr11	94835704	Open sea	Enhancers	Weak transcription			AMOTL1	-0.1884	0.0225	6.108e-17	2.63321e-14	6	49.6	0.0777
cg14129589	chr12	3130942	Open sea	Enhancers	Flanking Active TSS			TSPAN9	-0.159	0.019	6.265e-17	2.69861e-14	8	70.2	0.001401
cg14720543	chr3	11570403	Shore	Flanking Active TSS	Enhancers			VGLL4	0.1391	0.0166	6.268e-17	2.69861e-14	8	35.6	0.1442
cg23504211	chr13	113402634	Shore	Bivalent Enhancer	Enhancers				-0.1295	0.0155	6.301e-17	2.71102e-14	8	82.2	1.755e-06
cg06315208	chr6	30716628	Shore	Flanking Active TSS	Flanking Active TSS			MDC1	-0.2455	0.0294	6.625e-17	2.84853e-14	8	56.8	0.02321
cg19824379	chr19	1419752	Island	Genic enhancers	Genic enhancers				-0.1439	0.0172	6.698e-17	2.87801e-14	8	88.1	2.875e-10
cg07331012	chr7	131010149	Open sea	Enhancers	Enhancers			LINC-PINT;MKLN1;RNU6-1010P	-0.079	0.0095	6.747e-17	2.89715e-14	6	82.7	2.507e-05
cg01354360	chr5	137891159	Shore	Quiescent/Low	Quiescent/Low			PKD2L2	-0.1676	0.0201	6.766e-17	2.90339e-14	6	87.3	1.993e-07
cg24325215	chr18	3258801	Shelf	NA	Genic enhancers			LOC101927044;MYOM1;MYL12B;MYL12A;LOC104968399	-0.1018	0.0122	6.804e-17	2.91777e-14	8	62.9	0.008629
cg03250223	chr3	23206514	Shelf	Weak transcription	Weak transcription			UBE2E2	-0.1549	0.0186	7.085e-17	3.03626e-14	6	77.3	0.0005217
cg04637518	chr9	131529719	Shore	Transcr. at gene 5' and 3'	Genic enhancers			UCK1	-0.1011	0.0121	7.182e-17	3.0758e-14	6	88.1	6.273e-08
cg08040565	chr10	102456363	Open sea	Weak transcription	Weak transcription			RPARP-AS1	-0.109	0.0131	7.203e-17	3.08276e-14	6	85.4	2.172e-06
cg25670214	chr15	77499156	Open sea	Enhancers	Enhancers			LOC101929457	-0.0805	0.0096	7.209e-17	3.0833e-14	6	82.2	3.538e-05
cg03589230	chr8	2043982	Open sea	Flanking Bivalent TSS/Enh	Bivalent Enhancer			MYOM2	-0.1098	0.0132	7.256e-17	3.10135e-14	8	76.1	0.0001282
cg13099542	chr13	113402035	Island	Bivalent Enhancer	Enhancers				-0.2465	0.0295	7.261e-17	3.10145e-14	8	69.8	0.001592
cg11839944	chr11	17388096	Island	Flanking Bivalent TSS/Enh	Flanking Active TSS			KCNJ11	-0.1687	0.0202	7.328e-17	3.12801e-14	8	89.3	1.117e-11
cg14783029	chr11	68526145	Open sea	Weak transcription	Genic enhancers			PPP6R3	-0.1404	0.0168	7.357e-17	3.13833e-14	6	86.3	7.322e-07
cg24371251	chr2	179863670	Shore	Quiescent/Low	Quiescent/Low				-0.1675	0.0201	7.372e-17	3.14266e-14	8	74.5	0.0002735
cg10906669	chr2	62708415	Shelf	Enhancers	Flanking Active TSS			EHBP1	-0.0733	0.0088	7.459e-17	3.17766e-14	8	61.6	0.01099
cg10904972	chr11	119356617	Island	Flanking Active TSS	Flanking Active TSS	Yes		USP2	-0.1252	0.015	7.562e-17	3.21943e-14	7	90.7	6.017e-12
cg12868662	chr10	73496745	Shore	Flanking Active TSS	Flanking Active TSS			PPP3CB;PPP3CB-AS1	-0.1415	0.017	7.607e-17	3.23646e-14	6	70.7	0.004431
cg25995216	chr1	165913856	Open sea	Enhancers	Enhancers				-0.1529	0.0183	7.615e-17	3.23775e-14	6	0	0.7258
cg26508239	chr10	29470369	Open sea	Genic enhancers	Genic enhancers	Yes		SVIL-AS1	-0.1499	0.018	7.624e-17	3.23945e-14	8	79.9	1.234e-05
cg05866193	chr1	182397974	Open sea	Enhancers	Enhancers				-0.1751	0.021	7.71e-17	3.27385e-14	6	90.2	8.35e-10
cg07551677	chr8	28713043	Shelf	Flanking Active TSS	Active TSS			EXTL3	-0.1109	0.0133	7.761e-17	3.29335e-14	8	81.8	2.398e-06
cg19088844	chr10	70295571	Open sea	Weak Repressed PolyComb	Enhancers				-0.1122	0.0135	7.81e-17	3.31198e-14	6	84	8.14e-06
cg06683316	chr16	49849887	Open sea	Enhancers	Enhancers				-0.1301	0.0156	7.925e-17	3.35855e-14	8	83.4	4.932e-07
cg09061207	chr6	31536403	Open sea	Strong transcription	Strong transcription			ATP6V1G2-DDX39B;SNORD117;DDX39B	-0.1334	0.016	7.942e-17	3.36356e-14	8	68.7	0.00218
cg12644561	chr16	75064647	Open sea	Enhancers	Flanking Active TSS			ZNRF1	-0.1558	0.0187	8.17e-17	3.45787e-14	6	86.5	6.167e-07
cg12201988	chr20	20002225	Open sea	Enhancers	Enhancers			RIN2	-0.167	0.0201	8.238e-17	3.48438e-14	8	66.9	0.003531
cg23475858	chr16	30778388	Shelf	Flanking Active TSS	Enhancers				-0.0877	0.0105	8.327e-17	3.51973e-14	6	49.9	0.07599
cg25244356	chr7	90412925	Open sea	Genic enhancers	Genic enhancers				-0.1193	0.0143	8.362e-17	3.53222e-14	8	76.7	9.56e-05
cg03605164	chr4	44445058	Shelf	Quiescent/Low	Quiescent/Low			KCTD8	-0.1172	0.0141	8.455e-17	3.56919e-14	8	77.1	7.477e-05
cg11579421	chr10	132398352	Shore	Flanking Active TSS	Flanking Active TSS			PWWP2B	-0.1477	0.0177	8.469e-17	3.57277e-14	8	55.6	0.02722
cg06077738	chr3	63886752	Open sea	Enhancers	Enhancers				-0.1628	0.0196	8.606e-17	3.62821e-14	8	79	2.258e-05
cg01305625	chr5	132258118	Island	Bivalent/Poised TSS	Flanking Bivalent TSS/Enh			PDLIM4;P4HA2	0.1351	0.0162	8.617e-17	3.63049e-14	10	68.4	0.0007826
cg20439473	chr17	57983708	Shelf	Flanking Active TSS	Enhancers			VEZF1	-0.1433	0.0172	8.68e-17	3.65466e-14	8	77.4	6.396e-05
cg23955575	chr7	151130792	Open sea	Strong transcription	Strong transcription			AGAP3	0.1058	0.0127	8.696e-17	3.65903e-14	8	76.9	8.455e-05
cg24229707	chr19	1399166	Island	Genic enhancers	Genic enhancers				-0.1104	0.0133	8.796e-17	3.69871e-14	8	68.9	0.002053
cg21479519	chr19	1419464	Shore	Genic enhancers	Genic enhancers			MED16;CNN2;CIRBP;TCF3;RPS15;DAZAP1	-0.1434	0.0172	8.851e-17	3.71943e-14	8	84	2.335e-07
cg11667847	chr9	137139458	Island	Bivalent Enhancer	Repressed PolyComb			GRIN1	0.1	0.012	8.885e-17	3.7313e-14	6	89.1	9.317e-09
cg15552491	chr11	119166575	Shelf	Weak Repressed PolyComb	Enhancers			NLRX1	-0.1632	0.0196	9.046e-17	3.79645e-14	8	78	4.509e-05
cg09513023	chr1	10230728	Open sea	Weak transcription	Enhancers			KIF1B	-0.1518	0.0183	9.14e-17	3.83343e-14	6	84.6	4.871e-06
cg12255505	chr12	124378531	Open sea	Genic enhancers	Genic enhancers			NCOR2	-0.0846	0.0102	9.256e-17	3.87957e-14	8	63.7	0.00735
cg21017626	chr2	200850581	Open sea	Weak transcription	Strong transcription			RNA5SP115	-0.107	0.0129	9.265e-17	3.88084e-14	6	88.4	3.597e-08
cg13607230	chr2	102735836	Shore	Flanking Active TSS	Flanking Active TSS			MFSD9;TMEM182	-0.1175	0.0141	9.295e-17	3.8909e-14	8	57.5	0.02108
cg16246200	chr18	79462021	Island	Strong transcription	Strong transcription			NFATC1	-0.1279	0.0154	9.351e-17	3.91181e-14	8	76.2	0.0001201
cg06418002	chr1	225489347	Open sea	Quiescent/Low	Weak transcription			ENAH	-0.132	0.0159	9.513e-17	3.97702e-14	6	68.4	0.007411
cg25984398	chr3	188396565	Open sea	Weak transcription	Enhancers			LPP	-0.1351	0.0163	9.528e-17	3.98073e-14	6	81.5	5.72e-05
cg05889541	chr13	102592787	Shelf	Flanking Active TSS	Flanking Active TSS				-0.0982	0.0118	9.539e-17	3.98276e-14	8	68.7	0.002197
cg03317152	chr1	6586095	Open sea	Genic enhancers	Enhancers				-0.102	0.0123	9.652e-17	4.02735e-14	6	66.1	0.01158
cg08390209	chr9	22005563	Shore	Repressed PolyComb	Strong transcription			CDKN2B-AS1;RP11-145E5.5;CDKN2B	0.1407	0.0169	9.665e-17	4.03019e-14	10	53.4	0.02259
cg23719877	chr7	128852861	Shore	Genic enhancers	Genic enhancers				-0.0803	0.0097	9.676e-17	4.03218e-14	8	65.3	0.005186
cg22226197	chr3	121661678	Open sea	Enhancers	Genic enhancers			HCLS1	-0.0569	0.0068	9.729e-17	4.05167e-14	6	66.1	0.01144
cg08262088	chr1	228277789	Shore	Genic enhancers	Genic enhancers				-0.0629	0.0076	9.947e-17	4.1398e-14	8	80.7	6.71e-06
cg02656792	chr4	184359194	Open sea	Enhancers	Enhancers				-0.1153	0.0139	9.994e-17	4.1567e-14	8	73.1	0.0005007
cg14462307	chr5	179840555	Open sea	Flanking Active TSS	Genic enhancers			MRNIP	-0.0741	0.0089	1.005e-16	4.17731e-14	8	83.5	4.243e-07
cg21675549	chr5	140301360	Open sea	Enhancers	Enhancers				-0.1354	0.0163	1.007e-16	4.18295e-14	6	86.2	8.059e-07
cg26633764	chr9	35801682	Open sea	Genic enhancers	Genic enhancers				-0.164	0.0197	1.011e-16	4.19688e-14	6	80.5	0.000105
cg05066959	chr8	41661789	Open sea	Transcr. at gene 5' and 3'	Flanking Active TSS			AC113133.1;RP11-930P14.1;ANK1	-0.1917	0.0231	1.014e-16	4.20664e-14	7	71	0.002058
cg01339512	chr8	140573604	Open sea	Enhancers	Enhancers				-0.0985	0.0119	1.028e-16	4.262e-14	6	90.4	5.858e-10
cg03899654	chr21	43942082	Shore	Genic enhancers	Enhancers				-0.1522	0.0183	1.037e-16	4.29657e-14	8	74.5	0.0002751
cg22804624	chr12	14568451	Shore	Active TSS	Flanking Active TSS			PLBD1-AS1;PLBD1	-0.1862	0.0224	1.038e-16	4.29797e-14	6	90	1.359e-09
cg12182815	chr13	21050620	Open sea	Enhancers	Enhancers				-0.1507	0.0182	1.042e-16	4.31178e-14	6	85.3	2.306e-06
cg13011452	chr6	30646604	Shore	Flanking Active TSS	Flanking Active TSS			ATAT1;C6orf136	-0.1016	0.0122	1.055e-16	4.36279e-14	8	61.9	0.01034
cg05099100	chr20	8361055	Open sea	Quiescent/Low	Quiescent/Low			PLCB1	-0.1554	0.0187	1.063e-16	4.39308e-14	6	84.7	4.542e-06
cg17029706	chr17	17818330	Open sea	Genic enhancers	Genic enhancers			ENSG00000264885;DRC3	-0.109	0.0131	1.075e-16	4.43985e-14	6	88.5	3.035e-08
cg17131073	chr15	31349101	Open sea	Transcr. at gene 5' and 3'	Flanking Active TSS			KLF13	-0.1397	0.0168	1.082e-16	4.46592e-14	6	90.9	1.461e-10
cg25052216	chr2	11776133	Open sea	Strong transcription	Weak transcription			LPIN1	-0.1428	0.0172	1.091e-16	4.5002e-14	6	78	0.000373
cg06036728	chr7	151720303	Open sea	Flanking Active TSS	Enhancers			PRKAG2	-0.0942	0.0114	1.095e-16	4.51383e-14	6	84.4	5.656e-06
cg18804719	chr13	108212933	Shore	Weak transcription	Weak transcription			LIG4	-0.1886	0.0227	1.106e-16	4.55628e-14	6	89.7	2.98e-09
cg26639906	chr17	50603192	Island	Repressed PolyComb	Weak Repressed PolyComb			CACNA1G	0.0472	0.0057	1.111e-16	4.57398e-14	8	74.6	0.0002589
cg01381795	chr19	53993356	Island	Flanking Bivalent TSS/Enh	Flanking Bivalent TSS/Enh			CACNG6	-0.1209	0.0146	1.114e-16	4.58343e-14	8	62.3	0.009709
cg07328549	chr13	112729213	Shore	Enhancers	Enhancers				-0.0423	0.0051	1.119e-16	4.60108e-14	8	80.8	5.702e-06
cg16257219	chr12	2960598	Shore	Flanking Active TSS	Flanking Active TSS			TEAD4	-0.1085	0.0131	1.131e-16	4.64748e-14	8	65.7	0.004725
cg01928268	chr4	8126155	Open sea	Flanking Active TSS	Flanking Active TSS			ABLIM2	-0.1882	0.0227	1.158e-16	4.75542e-14	6	84.2	6.799e-06
cg09103978	chr12	110327627	Open sea	Genic enhancers	Strong transcription			ATP2A2	-0.1551	0.0187	1.163e-16	4.77293e-14	6	80.5	0.0001021
cg00605342	chr8	23538889	Open sea	Flanking Active TSS	Flanking Active TSS			SLC25A37	-0.2347	0.0283	1.165e-16	4.77812e-14	6	70.5	0.004593
cg26971420	chr17	39928976	Shore	Flanking Active TSS	Flanking Active TSS			ORMDL3;RP11-387H17.4	-0.1266	0.0153	1.167e-16	4.7833e-14	8	79.4	1.682e-05
cg23527415	chr20	41299992	Open sea	Enhancers	Enhancers				-0.1298	0.0157	1.195e-16	4.89498e-14	6	83.7	1.106e-05
cg02355411	chr19	49197169	Shore	Genic enhancers	Flanking Active TSS			TRPM4	-0.1694	0.0204	1.199e-16	4.90826e-14	8	67.2	0.003279
cg19024575	chr17	78798477	Shelf	Genic enhancers	Genic enhancers				-0.0997	0.012	1.2e-16	4.90926e-14	8	71.1	0.001031
cg08902698	chr19	1271174	Shore	Transcr. at gene 5' and 3'	Transcr. at gene 5' and 3'			CIRBP-AS1;CIRBP	-0.0762	0.0092	1.21e-16	4.94706e-14	8	57.2	0.02204
cg13920934	chr15	96053248	Open sea	Flanking Active TSS	Flanking Active TSS			RP11-759A24.3;RP11-236L14.1	-0.0823	0.0099	1.24e-16	5.06652e-14	8	70.7	0.001184
cg16549809	chr5	150441727	Open sea	Enhancers	Enhancers				-0.1191	0.0144	1.253e-16	5.11642e-14	8	69	0.002042
cg07413401	chr22	20112961	Shelf	Strong transcription	Strong transcription			TRMT2A;AC006547.8	-0.0711	0.0086	1.263e-16	5.15401e-14	6	68.8	0.006744
cg18633600	chr12	1831285	Open sea	Bivalent Enhancer	Weak Repressed PolyComb			CACNA2D4;LRTM2	0.0436	0.0053	1.264e-16	5.15485e-14	8	70.9	0.001132
cg25803859	chr16	643226	Shore	Transcr. at gene 5' and 3'	Flanking Active TSS			MSLN;FAM195A	-0.1402	0.0169	1.265e-16	5.15569e-14	6	84.5	5.339e-06
cg05914981	chr6	32184323	Open sea	Enhancers	Enhancers				-0.0924	0.0112	1.275e-16	5.19319e-14	8	84.3	1.61e-07
cg08497772	chr8	22549586	Shore	Flanking Active TSS	Flanking Active TSS			SORBS3	-0.1322	0.016	1.276e-16	5.194e-14	8	78.8	2.664e-05
cg06060622	chr18	21820195	Open sea	Weak transcription	Weak transcription			MIB1	-0.1724	0.0208	1.278e-16	5.19888e-14	6	56	0.04461
cg11995234	chr15	83193914	Open sea	Quiescent/Low	Quiescent/Low			RP11-382A20.4;HDGFRP3	-0.0933	0.0113	1.279e-16	5.19969e-14	6	91.4	2.737e-11
cg27141681	chr11	65180590	Shore	Flanking Active TSS	Active TSS			CAPN1;AP003068.23	-0.0608	0.0074	1.289e-16	5.23707e-14	6	86.6	5.054e-07
cg21165491	chr17	7026732	Shelf	Enhancers	Enhancers				0.102	0.0123	1.32e-16	5.35966e-14	6	51.5	0.06701
cg14634563	chr17	7223705	Shelf	Genic enhancers	Genic enhancers			DLG4	-0.1272	0.0154	1.33e-16	5.39689e-14	8	51.9	0.0424
cg14228484	chr2	96761707	Shore	Flanking Active TSS	Flanking Active TSS			CNNM4	-0.0491	0.0059	1.337e-16	5.42191e-14	8	70.7	0.001173
cg23689441	chr1	1312966	Island	Genic enhancers	Genic enhancers				-0.1564	0.0189	1.338e-16	5.42257e-14	8	74	0.0003509
cg11385616	chr7	100892628	Island	Transcr. at gene 5' and 3'	Genic enhancers			ACHE	-0.119	0.0144	1.339e-16	5.42324e-14	8	71.5	0.0009149
cg06912425	chr16	68233663	Shore	Weak transcription	Weak transcription			ESRP2;MIR6773	-0.0705	0.0085	1.356e-16	5.48867e-14	6	72.3	0.002878
cg01644599	chr13	32535951	Open sea	Transcr. at gene 5' and 3'	Transcr. at gene 5' and 3'			N4BP2L2	-0.1427	0.0173	1.391e-16	5.62683e-14	6	83.4	1.419e-05
cg07646293	chr1	27553230	Shelf	Strong transcription	Genic enhancers			AHDC1	-0.1029	0.0125	1.392e-16	5.62737e-14	6	85.7	1.569e-06
cg21349839	chr20	34822399	Shelf	Enhancers	Enhancers				-0.1552	0.0188	1.414e-16	5.71275e-14	6	84.3	6.14e-06
cg00816970	chr14	104714697	Island	Strong transcription	Weak transcription			INF2	-0.0881	0.0107	1.422e-16	5.7415e-14	8	68.6	0.00224
cg18391577	chr16	681595	Island	Transcr. at gene 5' and 3'	Transcr. at gene 5' and 3'			STUB1;MSLN	-0.0996	0.0121	1.423e-16	5.74197e-14	6	76.7	0.0006627
cg00684043	chr16	2238663	Shore	Strong transcription	Weak transcription			DNASE1L2	-0.1089	0.0132	1.424e-16	5.74243e-14	8	50.9	0.04661
cg20163980	chr22	17166441	Open sea	Weak transcription	Enhancers			CECR5	-0.0924	0.0112	1.451e-16	5.84768e-14	8	73.8	0.0003746
cg00815230	chr8	144505178	Island	Transcr. at gene 5' and 3'	Flanking Active TSS			CTD-2517M22.14;GPT	-0.1084	0.0131	1.474e-16	5.93669e-14	8	53.9	0.03356
cg26890309	chr1	25242823	Shelf	Strong transcription	Genic enhancers			RSRP1	-0.1347	0.0163	1.494e-16	6.01351e-14	8	72.1	0.0007294
cg09702181	chr7	128845021	Shelf	Genic enhancers	Genic enhancers				-0.062	0.0075	1.505e-16	6.05404e-14	8	25.8	0.223
cg13888192	chr17	68519873	Open sea	Enhancers	Enhancers				-0.1553	0.0188	1.513e-16	6.08245e-14	6	80.7	9.429e-05
cg12416856	chr1	230268537	Open sea	Genic enhancers	Enhancers			GALNT2	-0.1738	0.0211	1.517e-16	6.09475e-14	8	89.5	7.871e-12
cg12917252	chr10	73497181	Shore	Enhancers	Enhancers				-0.1219	0.0148	1.522e-16	6.11106e-14	6	90.6	3.399e-10
cg20208398	chr7	43764402	Open sea	Enhancers	Enhancers			BLVRA	-0.1411	0.0171	1.533e-16	6.14762e-14	8	67	0.003436
cg09984096	chr8	17337934	Open sea	Quiescent/Low	Weak transcription			MTMR7	-0.1467	0.0178	1.533e-16	6.14762e-14	8	83.7	3.332e-07
cg27421234	chr8	66021558	Open sea	Flanking Active TSS	Flanking Active TSS			DNAJC5B	-0.1423	0.0172	1.535e-16	6.15184e-14	6	88.5	3.037e-08
cg23888304	chr17	1650764	Shore	Genic enhancers	Genic enhancers			SMYD4;PRPF8;RILP	-0.0733	0.0089	1.542e-16	6.17609e-14	8	86.8	3.512e-09
cg10680520	chr1	228268292	Shore	Genic enhancers	Genic enhancers				-0.1296	0.0157	1.544e-16	6.18028e-14	6	85.8	1.424e-06
cg12431339	chr10	72233142	Open sea	Strong transcription	Genic enhancers			ANAPC16	-0.1747	0.0212	1.551e-16	6.20448e-14	6	81.7	5.041e-05
cg21610838	chr16	58664984	Open sea	Weak transcription	Weak transcription				-0.1035	0.0125	1.573e-16	6.28861e-14	6	81.1	7.116e-05
cg05104283	chr17	77467777	Open sea	Enhancers	Enhancers			2009-09-01	0.091	0.011	1.587e-16	6.34068e-14	8	77.8	5.108e-05
cg10625705	chr20	326675	Island	Bivalent/Poised TSS	Flanking Bivalent TSS/Enh			SOX12;NRSN2-AS1	0.0383	0.0046	1.617e-16	6.45656e-14	8	66	0.004475
cg16601444	chr19	46710926	Island	Weak transcription	Weak transcription			PRKD2	0.0748	0.0091	1.631e-16	6.50846e-14	8	51.2	0.04521
cg18039769	chr12	55823183	Open sea	Strong transcription	Strong transcription			DNAJC14;RP11-762I7.5	-0.104	0.0126	1.651e-16	6.58422e-14	6	89.4	5.364e-09
cg07198997	chr1	23793624	Shelf	Genic enhancers	Genic enhancers				-0.0656	0.008	1.663e-16	6.62801e-14	6	82.2	3.571e-05
cg27556952	chr6	30650018	Shelf	Strong transcription	Strong transcription			C6orf136	-0.0937	0.0114	1.669e-16	6.64784e-14	8	78.6	3.094e-05
cg22953477	chr1	160127601	Open sea	Transcr. at gene 5' and 3'	Transcr. at gene 5' and 3'			ATP1A2	-0.1681	0.0204	1.673e-16	6.65969e-14	6	83.2	1.652e-05
cg13005613	chr9	134409270	Island	Genic enhancers	Flanking Active TSS			RXRA	-0.1383	0.0168	1.681e-16	6.68743e-14	8	71.3	0.0009804
cg18394845	chr5	173304188	Open sea	Enhancers	Enhancers				-0.0661	0.008	1.707e-16	6.78671e-14	6	84	8.593e-06
cg26655816	chr11	17718826	Shore	Flanking Bivalent TSS/Enh	Flanking Active TSS			MYOD1	-0.1142	0.0139	1.736e-16	6.89778e-14	6	91.4	2.822e-11
cg13506224	chr4	2943920	Open sea	Strong transcription	Strong transcription			NOP14;NOP14-AS1	-0.0466	0.0057	1.748e-16	6.94067e-14	8	63.3	0.007968
cg07280897	chr10	86677707	Open sea	Genic enhancers	Genic enhancers				-0.1768	0.0215	1.749e-16	6.94067e-14	6	80.4	0.0001087
cg03560416	chr13	27451619	Shore	Flanking Active TSS	Active TSS			MTIF3	-0.0968	0.0118	1.75e-16	6.94067e-14	8	72	0.0007621
cg01913446	chr6	118565883	Open sea	Weak transcription	Weak transcription			CEP85L	-0.0769	0.0093	1.771e-16	7.01967e-14	6	73.9	0.001789
cg02148324	chr7	151228406	Shore	Enhancers	Enhancers			ABCF2	-0.1041	0.0126	1.788e-16	7.08273e-14	8	61.8	0.01056
cg23931381	chr19	18009037	Shore	Transcr. at gene 5' and 3'	Transcr. at gene 5' and 3'			ARRDC2	-0.1044	0.0127	1.792e-16	7.09424e-14	8	50.3	0.04988
cg02383785	chr7	128168794	Island	Repressed PolyComb	Repressed PolyComb				0.0422	0.0051	1.802e-16	7.12949e-14	8	62.2	0.009787
cg25877465	chr4	184813180	Open sea	Flanking Active TSS	Flanking Active TSS			RP11-701P16.2;ACSL1	-0.1304	0.0158	1.822e-16	7.20422e-14	6	84.5	5.266e-06
cg25391820	chr5	139272829	Shore	Enhancers	Flanking Active TSS			SIL1;SNHG4;MATR3	-0.1181	0.0143	1.83e-16	7.23145e-14	8	79.5	1.644e-05
cg15085006	chr3	47849324	Shore	Genic enhancers	Genic enhancers				-0.1005	0.0122	1.849e-16	7.30209e-14	8	77.6	5.727e-05
cg05850884	chr6	30207067	Open sea	Flanking Active TSS	Enhancers			TRIM26	-0.1233	0.015	1.876e-16	7.40421e-14	8	77.8	4.925e-05
cg15600935	chr7	101913403	Shelf	Enhancers	Enhancers				-0.0319	0.0039	1.894e-16	7.47071e-14	8	79.6	1.518e-05
cg05032595	chr10	1025144	Open sea	Transcr. at gene 5' and 3'	Flanking Active TSS			IDI2-AS1;IDI2	-0.178	0.0216	1.907e-16	7.51742e-14	8	67.8	0.002839
cg22335076	chr1	37998565	Shelf	Transcr. at gene 5' and 3'	Transcr. at gene 5' and 3'			FHL3	-0.1134	0.0138	1.915e-16	7.54438e-14	8	75.5	0.0001724
cg08916374	chr1	145963361	Shore	Flanking Active TSS	Flanking Active TSS			CH17-270A2.1;CH17-270A2.2;POLR3GL;ANKRD34A	-0.0848	0.0103	1.934e-16	7.61461e-14	8	47.7	0.06311
cg24032421	chr12	67296204	Open sea	Weak transcription	Weak transcription			CAND1	-0.1446	0.0176	1.95e-16	7.66831e-14	6	85.2	2.617e-06
cg17364865	chr3	121661513	Open sea	Enhancers	Genic enhancers			HCLS1	-0.1047	0.0127	1.95e-16	7.66831e-14	6	81.3	6.41e-05
cg00832650	chr7	128855146	Shore	Genic enhancers	Genic enhancers				-0.0858	0.0104	1.998e-16	7.85231e-14	8	0	0.6145
cg17719317	chr4	6907878	Shore	Flanking Active TSS	Enhancers	Yes		TBC1D14	-0.1382	0.0168	2.002e-16	7.86327e-14	8	73.7	0.0003878
cg12788434	chr1	77946774	Open sea	Weak transcription	Strong transcription			FUBP1	-0.1656	0.0201	2.024e-16	7.94487e-14	6	82.8	2.249e-05
cg15124109	chr1	156741539	Shore	Flanking Active TSS	Flanking Active TSS			MRPL24	-0.0487	0.0059	2.026e-16	7.94792e-14	8	76.8	9.007e-05
cg00517080	chr11	134228688	Shelf	Weak transcription	Enhancers			VPS26B	-0.088	0.0107	2.036e-16	7.98232e-14	8	77.9	4.679e-05
cg01346152	chr1	12618754	Shore	Flanking Active TSS	Flanking Active TSS			DHRS3	-0.1166	0.0142	2.049e-16	8.02844e-14	10	71.8	0.0002053
cg22795345	chr13	111283160	Island	Strong transcription	Strong transcription			ARHGEF7	-0.0577	0.007	2.062e-16	8.07451e-14	8	76.5	0.0001052
cg14037008	chr6	16258059	Open sea	Genic enhancers	Genic enhancers			GMPR	-0.1342	0.0163	2.111e-16	8.2614e-14	6	87	2.847e-07
cg17603758	chr22	50206353	Island	Genic enhancers	Genic enhancers			SELENOO;LOC105373095	-0.1803	0.0219	2.116e-16	8.27598e-14	6	96.1	6e-26
cg17980364	chr11	87037198	Shore	Flanking Active TSS	Flanking Active TSS			TMEM135	-0.1495	0.0182	2.144e-16	8.38045e-14	8	70.8	0.001156
cg05076576	chr2	219496453	Shore	Flanking Active TSS	Enhancers			AC053503.11;SPEG	-0.0925	0.0113	2.147e-16	8.38712e-14	6	89.6	3.49e-09
cg03033447	chr1	228286002	Shore	Strong transcription	Strong transcription			OBSCN	-0.0669	0.0081	2.162e-16	8.44064e-14	8	48.9	0.05673
cg13107696	chr1	231550086	Open sea	Weak transcription	Enhancers			TSNAX-DISC1;TSNAX	-0.1144	0.0139	2.171e-16	8.4695e-14	8	67.6	0.002971
cg02927058	chr1	10056721	Open sea	Enhancers	Enhancers				-0.0808	0.0098	2.172e-16	8.4695e-14	8	69.5	0.001757
cg25382344	chr16	23605697	Open sea	Weak transcription	Weak transcription			PALB2;CTD-2196E14.3	-0.127	0.0155	2.18e-16	8.49559e-14	6	79.7	0.0001633
cg01700942	chr8	42409759	Shore	Enhancers	Enhancers				-0.1969	0.024	2.195e-16	8.54891e-14	6	87.9	8.04e-08
cg08023545	chr10	47360501	Open sea	Enhancers	Enhancers				-0.0966	0.0118	2.208e-16	8.59439e-14	6	0	0.5146
cg01144283	chr14	102497061	Open sea	Genic enhancers	Genic enhancers				-0.1342	0.0164	2.234e-16	8.69038e-14	8	87.1	1.921e-09
cg13525683	chr17	29074972	Open sea	Genic enhancers	Genic enhancers				-0.0644	0.0078	2.244e-16	8.72405e-14	10	73.2	0.0001042
cg07985354	chr12	57252346	Open sea	Flanking Active TSS	Flanking Active TSS			STAC3;RP11-123K3.4	-0.102	0.0124	2.251e-16	8.74603e-14	8	79.3	1.829e-05
cg20684865	chr1	44424016	Open sea	Flanking Active TSS	Flanking Bivalent TSS/Enh			RNF220	-0.0998	0.0122	2.254e-16	8.74722e-14	6	89.8	2.323e-09
cg04987734	chr14	102949535	Open sea	Transcr. at gene 5' and 3'	Genic enhancers			CDC42BPB	-0.1102	0.0134	2.254e-16	8.74722e-14	8	68.5	0.002296
cg07315493	chr16	1558792	Shelf	Strong transcription	Strong transcription			IFT140	0.0976	0.0119	2.288e-16	8.87386e-14	8	70	0.001514
cg19256656	chr6	30611782	Open sea	Enhancers	Enhancers			HLA-U;HLA-J;HCG18;ABCF1;NRM;PPP1R10	-0.1526	0.0186	2.354e-16	9.12439e-14	8	43.6	0.08812
cg26570233	chr11	93742795	Shore	Enhancers	Flanking Active TSS			TAF1D;C11orf54	-0.1624	0.0198	2.359e-16	9.13831e-14	10	60.1	0.007243
cg17226399	chr20	3146681	Open sea	Enhancers	Enhancers				-0.0843	0.0103	2.395e-16	9.27223e-14	8	80.9	5.471e-06
cg04018533	chr8	143945512	Shore	Flanking Active TSS	Flanking Active TSS			PLEC;MIR661	-0.0788	0.0096	2.4e-16	9.28605e-14	8	78.7	2.88e-05
cg15107346	chr1	93591954	Open sea	Genic enhancers	Enhancers			BCAR3	-0.1482	0.0181	2.431e-16	9.4004e-14	6	88	6.513e-08
cg05402948	chr10	96921729	Open sea	Enhancers	Enhancers				-0.178	0.0217	2.438e-16	9.42185e-14	6	87.4	1.694e-07
cg16687717	chr11	3927367	Open sea	Enhancers	Enhancers				-0.1431	0.0175	2.449e-16	9.45873e-14	6	83.4	1.394e-05
cg08187089	chr16	73091964	Open sea	Active TSS	Flanking Active TSS			HCCAT5	-0.0622	0.0076	2.452e-16	9.46469e-14	8	78.5	3.205e-05
cg03498175	chr4	184803414	Island	Transcr. at gene 5' and 3'	Flanking Active TSS			ACSL1	-0.1764	0.0215	2.488e-16	9.59794e-14	8	81.4	3.528e-06
cg10075287	chr2	179862949	Shore	Enhancers	Flanking Active TSS			ZNF385B	-0.1874	0.0229	2.5e-16	9.63851e-14	8	83.3	5.373e-07
cg10120807	chr16	69316286	Open sea	Genic enhancers	Genic enhancers				-0.1198	0.0146	2.511e-16	9.67517e-14	8	84	2.464e-07
cg00566187	chr1	230114608	Open sea	Enhancers	Enhancers			GALNT2	-0.1819	0.0222	2.522e-16	9.71179e-14	8	77.6	5.722e-05
cg17977580	chr17	21017504	Open sea	Strong transcription	Strong transcription			USP22	-0.0488	0.006	2.535e-16	9.75607e-14	8	47	0.06707
cg15929522	chr1	201052067	Open sea	Strong transcription	Strong transcription			CACNA1S	-0.1384	0.0169	2.55e-16	9.80798e-14	6	85.4	2.198e-06
cg16468346	chr2	239312680	Open sea	Flanking Active TSS	Flanking Active TSS			HDAC4	-0.1634	0.0199	2.559e-16	9.83677e-14	8	75.3	0.0001885
cg03798986	chr15	101439162	Open sea	Enhancers	Enhancers			PCSK6	-0.1269	0.0155	2.617e-16	1.00538e-13	8	40.2	0.1107
cg18514850	chr14	93947589	Open sea	Genic enhancers	Genic enhancers				-0.1156	0.0141	2.637e-16	1.01246e-13	8	85.6	2.592e-08
cg15844438	chr4	140047884	Open sea	Enhancers	Enhancers				-0.1317	0.0161	2.673e-16	1.02568e-13	8	82.8	9.608e-07
cg19352801	chr11	64204293	Shelf	Genic enhancers	Genic enhancers				-0.038	0.0046	2.691e-16	1.03197e-13	8	54.3	0.03214
cg02113385	chr18	79443442	Island	Genic enhancers	Enhancers				0.0934	0.0114	2.703e-16	1.03596e-13	8	70.7	0.001191
cg07701738	chr15	40331766	Open sea	Weak transcription	Enhancers			RNA5SP392;CCDC9B	-0.1439	0.0176	2.725e-16	1.04378e-13	6	86.4	6.428e-07
cg20359413	chr3	50279477	Shelf	Flanking Active TSS	Flanking Active TSS			LSMEM2	-0.1326	0.0162	2.734e-16	1.04661e-13	8	68.9	0.002061
cg02991753	chr4	119040016	Open sea	Weak transcription	Enhancers	Yes		SYNPO2	-0.1687	0.0206	2.768e-16	1.059e-13	7	76.9	0.0002226
cg07082453	chr11	112247496	Open sea	Weak transcription	Weak transcription			AP002884.1;PTS	-0.1225	0.015	2.777e-16	1.06182e-13	6	80.2	0.0001233
cg26710931	chr8	17233350	Open sea	Genic enhancers	Genic enhancers				-0.198	0.0242	2.799e-16	1.0696e-13	6	56.8	0.04105
cg11017804	chr14	87251606	Open sea	Quiescent/Low	Quiescent/Low			RP11-1141N12.1	-0.1262	0.0154	2.816e-16	1.07546e-13	8	85.6	2.689e-08
cg14304702	chr11	102131473	Open sea	Enhancers	Enhancers				-0.1257	0.0154	2.823e-16	1.07725e-13	8	79.6	1.475e-05
cg18193817	chr3	46564808	Shore	Flanking Active TSS	Flanking Active TSS			LRRC2	-0.185	0.0226	2.824e-16	1.07725e-13	8	69.2	0.001893
cg04147621	chr21	46436106	Island	Strong transcription	Strong transcription			PCNT	-0.0682	0.0083	2.877e-16	1.09682e-13	8	58.4	0.01855
cg17589257	chr5	177484177	Open sea	Transcr. at gene 5' and 3'	Genic enhancers			PDLIM7	-0.1166	0.0143	2.891e-16	1.10152e-13	6	81.8	4.752e-05
cg14615559	chr9	128149297	Open sea	Enhancers	Enhancers				-0.1494	0.0183	2.912e-16	1.1086e-13	8	37.6	0.1294
cg21473728	chr8	2083518	Shore	Strong transcription	Strong transcription			MYOM2	-0.0733	0.009	2.913e-16	1.1086e-13	7	77.1	0.0002004
cg18554868	chr20	63486183	Shore	Repressed PolyComb	Weak Repressed PolyComb				-0.1398	0.0171	2.918e-16	1.10985e-13	8	54	0.03322
cg09911521	chr19	5828289	Island	Bivalent/Poised TSS	Flanking Bivalent TSS/Enh			NRTN	0.0234	0.0029	2.979e-16	1.13239e-13	8	63.9	0.007065
cg15837172	chr20	3313096	Open sea	Enhancers	Enhancers			C20orf194	-0.1229	0.015	2.982e-16	1.13286e-13	6	74	0.001734
cg16010261	chr10	86689584	Open sea	Genic enhancers	Genic enhancers				-0.0535	0.0066	2.992e-16	1.136e-13	8	76.7	9.341e-05
cg24999105	chr6	136785296	Open sea	Weak transcription	Enhancers			MAP3K5	0.1707	0.0209	3.029e-16	1.14937e-13	8	40.1	0.1111
cg04187668	chr4	177484923	Open sea	Quiescent/Low	Quiescent/Low			RP11-130F10.1	-0.1131	0.0138	3.044e-16	1.15439e-13	7	85	4.295e-07
cg13199232	chr7	55521920	Open sea	Enhancers	Enhancers				-0.1204	0.0147	3.084e-16	1.16888e-13	6	73	0.002335
cg23134259	chr5	173612657	Shelf	Genic enhancers	Genic enhancers				-0.0782	0.0096	3.093e-16	1.1716e-13	8	72	0.0007525
cg18555411	chr12	122133693	Open sea	Strong transcription	Strong transcription			MLXIP	-0.0601	0.0074	3.117e-16	1.18001e-13	8	62.5	0.009309
cg26158980	chr11	3670956	Shelf	Weak transcription	Strong transcription			CHRNA10	-0.0694	0.0085	3.138e-16	1.18726e-13	10	73.4	9.497e-05
cg10091487	chr2	219567733	Shore	Strong transcription	Weak transcription			OBSL1;INHA	-0.0429	0.0052	3.214e-16	1.21531e-13	8	74.5	0.0002825
cg09278623	chr7	116252418	Open sea	Quiescent/Low	Weak transcription			TES;AC073130.3;AC002066.1	-0.1086	0.0133	3.226e-16	1.21914e-13	8	74.2	0.0003115
cg00473257	chr19	3964735	Island	Genic enhancers	Genic enhancers				-0.0686	0.0084	3.243e-16	1.22485e-13	8	76.4	0.0001105
cg21522892	chr4	99634041	Open sea	Weak transcription	Enhancers				-0.1429	0.0175	3.279e-16	1.23773e-13	8	66.9	0.003582
cg04368796	chr17	42019949	Island	Flanking Active TSS	Flanking Active TSS	Yes		DNAJC7;NKIRAS2	0.0275	0.0034	3.283e-16	1.23852e-13	8	69.8	0.001598
cg11252765	chr20	37522717	Island	Active TSS	Active TSS			BLCAP;NNAT	-0.1167	0.0143	3.312e-16	1.24873e-13	8	74.5	0.0002714
cg00799254	chr19	34218490	Open sea	Weak transcription	Weak transcription			LSM14A	-0.1628	0.02	3.344e-16	1.26007e-13	6	82.3	3.197e-05
cg01109574	chr2	36597115	Shore	Flanking Active TSS	Flanking Active TSS			FEZ2	-0.1296	0.0159	3.355e-16	1.26348e-13	8	33.5	0.1608
cg11848483	chr8	143461315	Open sea	Flanking Active TSS	Genic enhancers			ZC3H3	-0.17	0.0208	3.409e-16	1.28307e-13	8	76.8	8.75e-05
cg22764427	chr5	137886613	Shelf	Strong transcription	Strong transcription			RP11-381K20.2;PKD2L2;MYOT	-0.09	0.011	3.458e-16	1.30076e-13	6	0	0.4189
cg12014181	chr10	683538	Open sea	Flanking Active TSS	Flanking Active TSS			DIP2C	-0.1527	0.0187	3.468e-16	1.30376e-13	8	84.1	2.182e-07
cg07911768	chr15	98943042	Open sea	Flanking Active TSS	Flanking Active TSS			IGF1R	-0.1147	0.0141	3.491e-16	1.31165e-13	8	26.6	0.2165
cg11705975	chr10	118594735	Island	Bivalent Enhancer	Bivalent Enhancer				0.0953	0.0117	3.523e-16	1.32291e-13	8	68.7	0.002224
cg04232816	chr2	96239651	Open sea	Flanking Active TSS	Flanking Active TSS			STARD7-AS1	-0.1443	0.0177	3.539e-16	1.32813e-13	8	71.3	0.0009717
cg17240987	chr20	45792936	Shore	Flanking Active TSS	Transcr. at gene 5' and 3'			DNTTIP1;WFDC3	-0.0799	0.0098	3.541e-16	1.32813e-13	10	65.6	0.001903
cg05599246	chr5	1343476	Shore	Genic enhancers	Genic enhancers				-0.1146	0.0141	3.575e-16	1.34011e-13	6	37.4	0.1571
cg23869745	chr6	155505199	Open sea	Enhancers	Enhancers				-0.1663	0.0204	3.59e-16	1.34496e-13	8	82.6	1.123e-06
cg12927715	chr5	178602759	Open sea	Genic enhancers	Weak transcription			CLK4	-0.1106	0.0136	3.63e-16	1.35916e-13	8	68.7	0.002174
cg03123104	chr4	34950482	Open sea	Quiescent/Low	Quiescent/Low				-0.1627	0.02	3.65e-16	1.36586e-13	8	76.3	0.0001148
cg15309741	chr1	109394544	Shelf	Flanking Active TSS	Flanking Active TSS			SORT1	-0.1427	0.0175	3.692e-16	1.38078e-13	6	83.6	1.209e-05
cg16667676	chr10	96906300	Open sea	Weak transcription	Weak transcription			LCOR	-0.0694	0.0085	3.72e-16	1.39045e-13	8	81.5	3.147e-06
cg25978130	chr7	130026082	Open sea	Strong transcription	Strong transcription			ZC3HC1;RNA5SP245;RP11-306G20.1	-0.1202	0.0148	3.802e-16	1.41977e-13	6	68.1	0.007767
cg14462779	chr10	75043910	Island	Enhancers	Enhancers				0.0878	0.0108	3.804e-16	1.41977e-13	8	31.4	0.1775
cg14273620	chr2	239249160	Open sea	Enhancers	Enhancers			HDAC4	-0.131	0.0161	3.805e-16	1.41977e-13	8	88.8	5.359e-11
cg21310173	chr14	102506980	Island	Transcr. at gene 5' and 3'	Transcr. at gene 5' and 3'			ANKRD9	-0.0462	0.0057	3.809e-16	1.42044e-13	8	60.6	0.01311
cg03083695	chr9	127896862	Shore	Transcr. at gene 5' and 3'	Flanking Active TSS			ST6GALNAC6	-0.1272	0.0156	3.837e-16	1.43006e-13	8	69.6	0.001673
cg02520816	chr16	4006401	Open sea	Enhancers	Weak transcription			ADCY9	-0.0858	0.0105	3.859e-16	1.43744e-13	8	81.6	3.107e-06
cg05640422	chr9	33380581	Open sea	Enhancers	Enhancers				-0.1236	0.0152	3.92e-16	1.45932e-13	6	78.7	0.0002704
cg17192247	chr2	26971567	Shore	Flanking Active TSS	Active TSS			AC013472.4;MAPRE3	-0.0755	0.0093	3.933e-16	1.46286e-13	10	37.7	0.1077
cg12378817	chr10	132147730	Open sea	Weak transcription	Weak transcription			JAKMIP3	0.1374	0.0169	3.934e-16	1.46286e-13	8	47.5	0.06439
cg10747656	chr6	158629705	Open sea	Enhancers	Enhancers				-0.0838	0.0103	3.941e-16	1.46462e-13	6	92.7	1.793e-13
cg19465140	chr10	1027252	Open sea	Enhancers	Enhancers				-0.112	0.0138	3.946e-16	1.46564e-13	6	80.4	0.0001103
cg25352281	chr10	131954549	Open sea	Strong transcription	Strong transcription			PPP2R2D	-0.06	0.0074	4.036e-16	1.49821e-13	7	53.9	0.04301
cg03433870	chr16	10940234	Shore	Flanking Active TSS	Flanking Active TSS			DEXI;RP11-876N24.4;RP11-876N24.5	-0.119	0.0146	4.079e-16	1.51331e-13	6	90.6	2.819e-10
cg11771130	chr9	134440008	Shore	Enhancers	Enhancers				-0.2164	0.0266	4.166e-16	1.5447e-13	6	90.8	1.745e-10
cg17130086	chr3	49669902	Shelf	Weak Repressed PolyComb	Weak transcription			BSN	-0.0771	0.0095	4.172e-16	1.54605e-13	6	87.7	1.065e-07
cg09760889	chr17	63941946	Island	Strong transcription	Strong transcription			SCN4A	-0.0871	0.0107	4.182e-16	1.54887e-13	8	84	2.253e-07
cg15443767	chr2	157087462	Open sea	Quiescent/Low	Enhancers				-0.136	0.0167	4.194e-16	1.55243e-13	8	62.2	0.009818
cg16786458	chr5	149729256	Shore	Quiescent/Low	Enhancers			PPARGC1B	-0.0929	0.0114	4.21e-16	1.55746e-13	10	89.9	2.07e-15
cg27461213	chr4	3466921	Shelf	Flanking Active TSS	Flanking Active TSS			DOK7	-0.1703	0.0209	4.232e-16	1.56471e-13	8	87.7	6.239e-10
cg15543452	chr5	95646456	Shore	Quiescent/Low	Weak transcription			RFESD	-0.1098	0.0135	4.249e-16	1.5701e-13	8	81	5.12e-06
cg22495669	chr3	50288643	Shelf	Strong transcription	Strong transcription			IFRD2	-0.0958	0.0118	4.276e-16	1.57902e-13	6	81.6	5.446e-05
cg11116035	chr5	79511325	Shelf	Active TSS	Active TSS			HOMER1	-0.1601	0.0197	4.278e-16	1.57902e-13	8	74.9	0.0002295
cg23470914	chr18	77088123	Shore	Flanking Active TSS	Flanking Active TSS			MBP	-0.1341	0.0165	4.282e-16	1.5796e-13	8	72.9	0.0005442
cg20357875	chr18	45212771	Open sea	Enhancers	Enhancers				-0.152	0.0187	4.317e-16	1.5916e-13	6	89	1.143e-08
cg05610097	chr7	44321195	Shelf	Flanking Active TSS	Flanking Active TSS			CAMK2B	-0.1433	0.0176	4.365e-16	1.60839e-13	8	72.7	0.000593
cg06376939	chr3	57293907	Open sea	Active TSS	Active TSS			DNAH12;ASB14	-0.1938	0.0238	4.389e-16	1.61631e-13	8	90.4	4.011e-13
cg18861231	chr3	152340153	Open sea	Weak transcription	Enhancers			MBNL1	-0.1608	0.0198	4.522e-16	1.66435e-13	8	77.5	6.01e-05
cg09750115	chr8	33561277	Open sea	Enhancers	Enhancers			RNF122	-0.154	0.019	4.538e-16	1.66929e-13	6	87.8	9.018e-08
cg12939014	chr8	22542125	Open sea	Enhancers	Enhancers			PPP3CC	-0.1353	0.0167	4.623e-16	1.69959e-13	6	90.7	2.116e-10
cg26291543	chr22	26499611	Shore	Genic enhancers	Transcr. at gene 5' and 3'			TFIP11	-0.1842	0.0227	4.76e-16	1.74897e-13	8	73.5	0.0004182
cg04787574	chr14	35678830	Open sea	Weak transcription	Weak transcription			RALGAPA1	-0.1726	0.0213	4.801e-16	1.76304e-13	6	73.8	0.00187
cg19102983	chr9	110257428	Shore	Flanking Active TSS	Flanking Active TSS			TXN	-0.1909	0.0235	4.818e-16	1.76828e-13	6	69.9	0.005275
cg21151345	chr1	35545132	Open sea	Enhancers	Enhancers				-0.0942	0.0116	4.853e-16	1.78012e-13	6	70.9	0.004172
cg27177425	chr17	68386966	Open sea	Enhancers	Enhancers				-0.1155	0.0142	4.913e-16	1.80046e-13	6	73.4	0.002083
cg04226952	chr4	7985602	Open sea	Strong transcription	Strong transcription			ABLIM2	-0.0552	0.0068	4.914e-16	1.80046e-13	8	71	0.001079
cg23857862	chr8	49071908	Open sea	Active TSS	Active TSS			PPDPFL	-0.204	0.0251	4.92e-16	1.80164e-13	6	59.6	0.03
cg15052246	chr19	10114383	Island	Strong transcription	Genic enhancers			PPAN-P2RY11;P2RY11	-0.1	0.0123	4.923e-16	1.80172e-13	8	73.3	0.0004668
cg15903185	chr4	110609314	Shelf	Flanking Active TSS	Enhancers			RP11-380D23.2	-0.0519	0.0064	4.959e-16	1.81388e-13	8	82.3	1.554e-06
cg11060604	chr7	130887705	Open sea	Flanking Active TSS	Enhancers			AC058791.1;AC016831.7	-0.1435	0.0177	5.014e-16	1.83296e-13	8	70.7	0.001211
cg08916477	chr16	30380028	Shore	Weak transcription	Quiescent/Low			RP11-297C4.6;SEPT1;ZNF48	-0.1204	0.0148	5.054e-16	1.84654e-13	8	40.8	0.1063
cg22733664	chr1	10278527	Open sea	Strong transcription	Strong transcription			KIF1B	-0.127	0.0157	5.109e-16	1.86559e-13	6	76.7	0.0006565
cg05201708	chr16	85628405	Shelf	Flanking Active TSS	Flanking Active TSS			GSE1	-0.136	0.0168	5.123e-16	1.86965e-13	8	67.7	0.002879
cg24806647	chr3	17141775	Open sea	Enhancers	Flanking Active TSS				-0.0383	0.0047	5.137e-16	1.87371e-13	6	76.7	0.0006737
cg09428583	chr3	43625168	Shelf	Enhancers	Quiescent/Low			ANO10	-0.1179	0.0145	5.269e-16	1.92077e-13	8	47.9	0.06207
cg04608651	chr17	42405489	Shore	Enhancers	Enhancers				0.1101	0.0136	5.276e-16	1.92225e-13	8	59.5	0.01557
cg00061233	chr1	168082687	Open sea	Weak transcription	Enhancers			GPR161	-0.0637	0.0079	5.324e-16	1.93865e-13	6	81.1	7.351e-05
cg17744933	chr19	16489157	Open sea	Enhancers	Quiescent/Low			CTD-3222D19.2;CALR3	-0.1486	0.0183	5.359e-16	1.9503e-13	6	92.4	7.661e-13
cg03240324	chr14	102508487	Island	Transcr. at gene 5' and 3'	Flanking Active TSS			ANKRD9	-0.1158	0.0143	5.382e-16	1.95757e-13	8	70.1	0.001427
cg17695537	chr2	120517078	Open sea	Enhancers	Quiescent/Low				-0.1317	0.0163	5.422e-16	1.97102e-13	8	80.3	8.548e-06
cg22216302	chr20	34880403	Shelf	Weak transcription	Weak transcription			ACSS2	-0.1161	0.0143	5.462e-16	1.98445e-13	8	61.3	0.0116
cg21011794	chr4	119135954	Open sea	Active TSS	Flanking Active TSS			MYOZ2	-0.1823	0.0225	5.509e-16	2.0004e-13	8	50.7	0.04763
cg21417130	chr1	19074427	Open sea	Transcr. at gene 5' and 3'	Transcr. at gene 5' and 3'			RP5-1126H10.2	-0.1119	0.0138	5.619e-16	2.03843e-13	8	72.7	0.0005746
cg11880074	chr1	236753877	Open sea	Strong transcription	Strong transcription	Yes		ACTN2	-0.1467	0.0181	5.62e-16	2.03843e-13	6	76.3	0.0007875
cg13898677	chr3	129825165	Open sea	Weak transcription	Weak transcription	Yes		TMCC1	-0.093	0.0115	5.625e-16	2.0391e-13	6	92.3	1.149e-12
cg18929428	chr6	30600896	Open sea	Strong transcription	Strong transcription			PPP1R10	-0.035	0.0043	5.632e-16	2.0405e-13	8	68	0.002675
cg26161329	chr17	58755629	Island	Bivalent/Poised TSS	Repressed PolyComb			PPM1E	0.0371	0.0046	5.66e-16	2.0495e-13	8	36.5	0.1379
cg07470948	chr9	34607218	Open sea	Weak transcription	Weak transcription				-0.0794	0.0098	5.668e-16	2.05011e-13	6	79.4	0.0001905
cg11923722	chr13	97395873	Open sea	Quiescent/Low	Enhancers				-0.0733	0.0091	5.668e-16	2.05011e-13	6	80	0.0001404
cg04718987	chr4	184434154	Open sea	Weak transcription	Weak transcription			IRF2	-0.0797	0.0098	5.708e-16	2.06343e-13	8	72.8	0.0005659
cg26015143	chr15	74633968	Open sea	Strong transcription	Strong transcription			EDC3;CLK3	-0.1011	0.0125	5.791e-16	2.09227e-13	6	87	3.026e-07
cg24863894	chr10	104349671	Open sea	Weak transcription	Enhancers				-0.1104	0.0136	5.8e-16	2.09435e-13	6	87.6	1.203e-07
cg14546712	chr8	41621149	Open sea	Genic enhancers	Strong transcription			RP11-360L9.8;AGPAT6	-0.1104	0.0136	5.837e-16	2.10654e-13	8	83.9	2.797e-07
cg02816525	chr15	58731833	Open sea	Enhancers	Enhancers			MINDY2;ADAM10	-0.1384	0.0171	5.975e-16	2.15515e-13	8	65.1	0.005432
cg12890346	chr3	14526021	Open sea	Flanking Active TSS	Flanking Active TSS			GRIP2	-0.0768	0.0095	5.995e-16	2.16116e-13	7	77	0.0002181
cg15412265	chr13	102725044	Open sea	Weak transcription	Bivalent Enhancer	Yes			-0.1398	0.0173	6.007e-16	2.16429e-13	6	60.3	0.02753
cg10959950	chr5	38535471	Open sea	Enhancers	Enhancers			LOC105374732	-0.1654	0.0205	6.054e-16	2.18001e-13	7	81.6	1.208e-05
cg16150381	chr20	62554238	Shore	Transcr. at gene 5' and 3'	Transcr. at gene 5' and 3'			MIR1-1;MIR1-1HG	-0.1197	0.0148	6.089e-16	2.1914e-13	8	31.1	0.1793
cg05017651	chr1	201033751	Open sea	Enhancers	Enhancers				-0.2248	0.0278	6.112e-16	2.19846e-13	6	73.6	0.00198
cg25287153	chr1	77943204	Open sea	Weak transcription	Strong transcription			NEXN	-0.1453	0.018	6.166e-16	2.21579e-13	8	59.5	0.01572
cg21899500	chr3	51706833	Shore	Weak transcription	Weak transcription			GRM2	0.0942	0.0117	6.167e-16	2.21579e-13	8	79.3	1.887e-05
cg24097496	chr1	26288852	Open sea	Enhancers	Enhancers			TRIM63;FAM110D;CEP85;ARID1A;HMGN2;LOC101928324;LIN28A;UBXN11;CD52;SH3BGRL3	-0.1334	0.0165	6.2e-16	2.22641e-13	6	81.3	6.425e-05
cg00048759	chr7	100177798	Island	Flanking Bivalent TSS/Enh	Flanking Active TSS			STAG3;GPC2	0.0618	0.0076	6.229e-16	2.23559e-13	8	62	0.01013
cg16152753	chr10	23443158	Shelf	Transcr. at gene 5' and 3'	Genic enhancers				-0.1789	0.0221	6.246e-16	2.24045e-13	8	34.1	0.1564
cg03440846	chr20	34874556	Shore	Enhancers	Enhancers			NCOA6	-0.0859	0.0106	6.292e-16	2.2557e-13	8	51.1	0.04566
cg25948037	chr4	56656821	Shore	Flanking Active TSS	Flanking Bivalent TSS/Enh			HOPX	-0.1459	0.0181	6.296e-16	2.25589e-13	8	76.7	9.452e-05
cg06938519	chr19	2545987	Shore	Enhancers	Enhancers			GNG7	-0.1327	0.0164	6.314e-16	2.26109e-13	6	66.4	0.01083
cg03825231	chr3	126179623	Shore	Active TSS	Flanking Active TSS			ALDH1L1;ALDH1L1-AS2	-0.077	0.0095	6.37e-16	2.27989e-13	8	60.1	0.01432
cg21867891	chr18	58862602	Shore	Flanking Active TSS	Flanking Active TSS			ZNF532	-0.1959	0.0242	6.378e-16	2.2815e-13	8	78.5	3.284e-05
cg19851113	chr11	1008336	Island	Strong transcription	Weak transcription			AP2A2	0.0886	0.011	6.392e-16	2.28525e-13	8	67.2	0.003313
cg19551199	chr19	585259	Island	Weak Repressed PolyComb	Weak Repressed PolyComb				-0.1027	0.0127	6.519e-16	2.32937e-13	8	63	0.008374
cg07151565	chr12	53476210	Open sea	Genic enhancers	Genic enhancers				-0.1158	0.0143	6.546e-16	2.33773e-13	8	88.1	2.712e-10
cg00327524	chr8	143428582	Shore	Bivalent/Poised TSS	Bivalent/Poised TSS			MAFA	-0.0769	0.0095	6.563e-16	2.34251e-13	8	77.9	4.613e-05
cg11398743	chr6	39932443	Shore	Flanking Active TSS	Flanking Active TSS			MOCS1	-0.1311	0.0162	6.839e-16	2.43968e-13	8	84.4	1.433e-07
cg04914562	chr1	61741786	Shore	Flanking Active TSS	Flanking Active TSS			INADL	-0.1189	0.0147	6.914e-16	2.46508e-13	8	61.4	0.01143
cg09533709	chr5	157473354	Open sea	Enhancers	Weak transcription			NIPAL4;ADAM19	0.1428	0.0177	6.945e-16	2.47478e-13	8	73.5	0.000428
cg00394488	chr1	110003639	Open sea	Enhancers	Flanking Active TSS			AHCYL1	-0.1099	0.0136	7.049e-16	2.51046e-13	6	91	8.804e-11
cg02628016	chr3	183664937	Open sea	Genic enhancers	Strong transcription			KLHL24	-0.1074	0.0133	7.08e-16	2.52012e-13	8	74.8	0.0002467
cg22193726	chr12	112419821	Shore	Flanking Active TSS	Flanking Active TSS			RPL6;PTPN11	-0.0584	0.0072	7.165e-16	2.54829e-13	8	72.2	0.0007181
cg00592411	chr22	19799805	Open sea	Flanking Active TSS	Enhancers			GNB1L	-0.1073	0.0133	7.167e-16	2.54829e-13	8	41.3	0.1027
cg10453758	chr3	132661345	Shore	Flanking Active TSS	Flanking Active TSS			UBA5;NPHP3-ACAD11;ACAD11	-0.0828	0.0103	7.171e-16	2.54832e-13	10	26.2	0.2024
cg09861436	chr1	67050189	Shelf	Strong transcription	Strong transcription			SLC35D1	-0.1713	0.0212	7.231e-16	2.56649e-13	8	82.5	1.292e-06
cg04763539	chr20	62549050	Shore	Bivalent Enhancer	Enhancers				-0.1208	0.015	7.232e-16	2.56649e-13	6	88.7	1.973e-08
cg00890916	chr20	31571029	Shelf	Enhancers	Weak transcription			HM13;HM13-AS1	0.1356	0.0168	7.234e-16	2.56649e-13	8	59.4	0.01594
cg10973922	chr3	14430378	Open sea	Enhancers	Enhancers			XPC;SLC6A6;CCDC174	-0.1159	0.0144	7.242e-16	2.56792e-13	6	78.9	0.0002469
cg26761618	chr11	73217880	Shore	Flanking Active TSS	Flanking Active TSS			P2RY2	-0.1152	0.0143	7.288e-16	2.58282e-13	8	55.7	0.0269
cg12302983	chr3	23205825	Shelf	Enhancers	Weak transcription			UBE2E2	-0.1851	0.023	7.436e-16	2.63384e-13	7	66.4	0.006584
cg02051239	chr2	74148379	Shore	Flanking Active TSS	Flanking Active TSS			BOLA3-AS1;BOLA3	0.0648	0.008	7.461e-16	2.64125e-13	8	58	0.0196
cg05877719	chr11	3669790	Shelf	Strong transcription	Strong transcription			CHRNA10	-0.1324	0.0164	7.52e-16	2.66069e-13	6	91.8	7.679e-12
cg00025626	chr2	238140750	Island	Transcr. at gene 5' and 3'	Transcr. at gene 5' and 3'			KLHL30	-0.1462	0.0181	7.561e-16	2.67374e-13	8	75.8	0.0001527
cg10780683	chr17	799693	Open sea	Flanking Active TSS	Enhancers			NXN	-0.084	0.0104	7.573e-16	2.67652e-13	8	83.5	4.174e-07
cg04915566	chr21	35049174	Open sea	Flanking Active TSS	Flanking Active TSS			RUNX1	-0.2705	0.0336	7.587e-16	2.68001e-13	10	74.2	6.343e-05
cg22295334	chr8	134823699	Open sea	Enhancers	Enhancers				-0.0712	0.0088	7.595e-16	2.68138e-13	8	49.5	0.05393
cg19673705	chr11	7511127	Shelf	Enhancers	Enhancers			OLFML1;LOC100506258	-0.0898	0.0111	7.729e-16	2.72572e-13	8	78	4.465e-05
cg06784574	chr16	46711914	Open sea	Enhancers	Enhancers				-0.124	0.0154	7.729e-16	2.72572e-13	6	59.4	0.03078
cg15976636	chr6	162726704	Shore	Enhancers	Flanking Active TSS			PARK2;PACRG	-0.1509	0.0187	7.748e-16	2.73094e-13	8	70.4	0.001307
cg00637826	chr12	12520215	Open sea	Active TSS	Active TSS			DUSP16	-0.1436	0.0178	7.783e-16	2.74179e-13	8	18.3	0.2849
cg22770294	chr4	3307205	Shore	Enhancers	Enhancers				0.0701	0.0087	7.877e-16	2.7734e-13	8	71.1	0.001048
cg22759265	chr2	27775296	Shelf	Weak transcription	Weak transcription			MRPL33	-0.142	0.0176	7.96e-16	2.8011e-13	8	68.5	0.002357
cg06003494	chr10	48653585	Shore	Weak Repressed PolyComb	Weak Repressed PolyComb			ARHGAP22	0.1431	0.0178	7.997e-16	2.8126e-13	6	88.2	4.912e-08
cg03591753	chr6	35691363	Shelf	Flanking Active TSS	Flanking Active TSS			FKBP5	-0.0943	0.0117	8.079e-16	2.83941e-13	8	0	0.8117
cg07720865	chr2	102735882	Shore	Flanking Active TSS	Flanking Active TSS			MFSD9;TMEM182	-0.1917	0.0238	8.082e-16	2.83941e-13	8	47.3	0.06575
cg17034775	chr20	44152136	Open sea	Flanking Active TSS	Flanking Active TSS			JPH2	-0.1357	0.0169	8.106e-16	2.84631e-13	6	87.4	1.707e-07
cg03788465	chr11	25939524	Open sea	Enhancers	Quiescent/Low				-0.1588	0.0197	8.157e-16	2.86267e-13	8	40.3	0.1102
cg21407055	chr11	3645252	Shelf	Active TSS	Active TSS	Yes		ART1	-0.1208	0.015	8.24e-16	2.89023e-13	10	65.3	0.002098
cg03216580	chr10	3776164	Open sea	Transcr. at gene 5' and 3'	Genic enhancers			KLF6	-0.0938	0.0117	8.264e-16	2.89692e-13	8	66.7	0.003731
cg18986078	chr14	21042163	Open sea	Enhancers	Enhancers				-0.0573	0.0071	8.268e-16	2.89692e-13	8	80.2	9.753e-06
cg17838754	chr1	1345624	Shelf	Flanking Active TSS	Flanking Active TSS			DVL1	-0.1146	0.0142	8.281e-16	2.89991e-13	8	73.6	0.0003994
cg02872476	chr16	90020397	Shore	Enhancers	Enhancers			GAS8-AS1;GAS8;DBNDD1	-0.1565	0.0194	8.341e-16	2.91935e-13	8	70.9	0.001105
cg09655299	chr3	47476624	Shore	Flanking Active TSS	Flanking Active TSS			SCAP	-0.1053	0.0131	8.38e-16	2.93142e-13	6	86	1.086e-06
cg09219776	chr5	44536795	Open sea	Quiescent/Low	Quiescent/Low	Yes			-0.1058	0.0131	8.46e-16	2.95781e-13	6	70.4	0.004687
cg00031779	chr18	58629010	Open sea	Flanking Active TSS	Flanking Active TSS			ALPK2	-0.1456	0.0181	8.508e-16	2.97299e-13	8	68.9	0.002085
cg12195722	chr8	17722606	Open sea	Enhancers	Enhancers				-0.1451	0.018	8.651e-16	3.02133e-13	6	85.8	1.327e-06
cg12322190	chr2	97988599	Open sea	Weak transcription	Weak transcription			TMEM131	-0.0915	0.0114	8.867e-16	3.09511e-13	6	75.1	0.001197
cg14009900	chr9	91220927	Open sea	Weak transcription	Weak transcription			AUH	-0.1698	0.0211	8.897e-16	3.10391e-13	8	31.1	0.1801
cg16718263	chr15	96053119	Open sea	Flanking Active TSS	Active TSS			RP11-759A24.3;RP11-236L14.1	-0.2013	0.025	9.102e-16	3.17372e-13	8	69.4	0.001795
cg00523012	chr19	13153509	Island	Flanking Bivalent TSS/Enh	Flanking Active TSS	Yes		CTC-250I14.6;IER2	0.1784	0.0222	9.115e-16	3.17655e-13	8	6.4	0.3807
cg22900266	chr2	64861865	Shore	Weak transcription	Enhancers			AC007880.1	-0.1107	0.0138	9.143e-16	3.1846e-13	8	76.2	0.0001233
cg02268584	chr1	228280293	Island	Strong transcription	Genic enhancers			OBSCN	-0.0912	0.0114	9.384e-16	3.26679e-13	8	79.9	1.203e-05
cg13436494	chr1	86606253	Open sea	Quiescent/Low	Heterochromatin			RP4-651E10.4	-0.1487	0.0185	9.463e-16	3.29253e-13	6	70	0.005228
cg06062821	chr5	120942469	Open sea	Quiescent/Low	Quiescent/Low				-0.092	0.0115	9.474e-16	3.29459e-13	8	71.7	0.0008571
cg07512231	chr19	48718131	Shore	Flanking Active TSS	Flanking Active TSS			MAMSTR	-0.0573	0.0071	9.488e-16	3.29769e-13	8	74.1	0.0003309
cg00163510	chr1	214549608	Shore	Flanking Active TSS	Flanking Active TSS			PTPN14	-0.1642	0.0204	9.579e-16	3.32754e-13	8	78.6	2.907e-05
cg20118409	chr3	100160261	Open sea	Enhancers	Flanking Active TSS			CMSS1	-0.1387	0.0173	9.605e-16	3.33478e-13	8	60.9	0.01242
cg20652230	chr15	99131883	Open sea	Genic enhancers	Genic enhancers				-0.1506	0.0188	9.699e-16	3.36562e-13	6	86.4	6.765e-07
cg04049033	chr17	1650366	Shore	Transcr. at gene 5' and 3'	Transcr. at gene 5' and 3'			RILP	-0.1078	0.0134	9.781e-16	3.39226e-13	10	67.4	0.001094
cg18208742	chr17	44915503	Shelf	Weak Repressed PolyComb	Weak Repressed PolyComb			GFAP	0.1017	0.0127	9.843e-16	3.41194e-13	8	65	0.005545
cg07229001	chr15	70604884	Open sea	Enhancers	Enhancers	Yes			0.1473	0.0183	9.855e-16	3.41428e-13	8	30.7	0.1833
cg22274575	chr3	148999036	Open sea	Genic enhancers	Genic enhancers				-0.1263	0.0157	9.918e-16	3.43427e-13	6	95.4	1.36e-21
cg21531740	chr17	81697228	Shore	Genic enhancers	Genic enhancers				-0.1538	0.0192	9.969e-16	3.45009e-13	8	31.3	0.1782
cg00655706	chr9	135960344	Shore	Flanking Active TSS	Flanking Active TSS			UBAC1	-0.1235	0.0154	1.004e-15	3.47281e-13	8	80.1	1.06e-05
cg01235963	chr16	28900826	Island	Strong transcription	Strong transcription			ATP2A1	-0.0971	0.0121	1.008e-15	3.48479e-13	8	74.6	0.000264
cg09726198	chr3	58463241	Open sea	Enhancers	Enhancers			RPP14;PXK;PDHB	-0.1333	0.0166	1.013e-15	3.50021e-13	8	23.8	0.2398
cg08956008	chr5	181234534	Island	Strong transcription	Strong transcription			TRIM41	-0.0961	0.012	1.023e-15	3.53289e-13	8	53	0.03719
cg16227779	chr9	123686947	Open sea	Enhancers	Enhancers				-0.0982	0.0122	1.026e-15	3.54136e-13	6	87.6	1.297e-07
cg01885839	chr5	111681858	Open sea	Flanking Active TSS	Enhancers			STARD4-AS1;NREP	0.115	0.0143	1.035e-15	3.57053e-13	8	53.4	0.03566
cg04499592	chr1	226983559	Open sea	Genic enhancers	Genic enhancers				-0.0743	0.0093	1.036e-15	3.57208e-13	6	75.5	0.001065
cg23231456	chr3	135918916	Open sea	Quiescent/Low	Enhancers				-0.0819	0.0102	1.04e-15	3.58397e-13	6	83.7	1.071e-05
cg19251857	chr3	184320934	Open sea	Transcr. at gene 5' and 3'	Transcr. at gene 5' and 3'			EIF4G1;EIF2B5	-0.1344	0.0168	1.043e-15	3.5924e-13	8	61.9	0.01038
cg17523253	chr17	57994996	Open sea	Enhancers	Enhancers			VEZF1	-0.1423	0.0177	1.044e-15	3.59394e-13	8	70.4	0.00133
cg01059553	chr1	160135998	Open sea	Genic enhancers	Genic enhancers				-0.0436	0.0054	1.046e-15	3.59701e-13	6	83	1.976e-05
cg13453193	chr4	185502253	Open sea	Strong transcription	Genic enhancers			PDLIM3	-0.0527	0.0066	1.046e-15	3.59701e-13	8	24.7	0.2319
cg03303633	chr2	144439404	Open sea	Weak transcription	Enhancers			ZEB2	0.1121	0.014	1.05e-15	3.60885e-13	8	61.8	0.01062
cg26007445	chr17	64210205	Open sea	Enhancers	Enhancers				-0.1418	0.0177	1.072e-15	3.68252e-13	8	84.4	1.468e-07
cg06494642	chr16	67199957	Island	Weak transcription	Weak transcription			ELMO3	-0.0767	0.0096	1.078e-15	3.70117e-13	8	60.9	0.01239
cg12589298	chr19	50325647	Shore	Enhancers	Weak Repressed PolyComb			KCNC3	0.0385	0.0048	1.083e-15	3.71637e-13	8	77.3	6.706e-05
cg02501187	chr15	82751528	Shore	Flanking Active TSS	Flanking Active TSS			SCARNA15;SNHG21	-0.1375	0.0172	1.085e-15	3.72127e-13	6	90.5	4.133e-10
cg01935221	chr6	32977853	Open sea	Genic enhancers	Genic enhancers				-0.1013	0.0126	1.098e-15	3.76387e-13	8	72.4	0.0006525
cg08862737	chr8	33603804	Shelf	Quiescent/Low	Weak Repressed PolyComb			RP11-317N12.1	-0.1615	0.0201	1.1e-15	3.76675e-13	6	67.4	0.009031
cg03760308	chr6	75600834	Shore	Flanking Active TSS	Flanking Active TSS			SENP6	-0.1487	0.0186	1.1e-15	3.76675e-13	8	46.3	0.07153
cg17434647	chr19	38466375	Island	Strong transcription	Strong transcription			RYR1	-0.1518	0.0189	1.104e-15	3.77845e-13	8	76.3	0.0001126
cg08928753	chr1	43305035	Island	Enhancers	Weak transcription			TIE1	0.1856	0.0232	1.108e-15	3.79014e-13	8	65.5	0.00502
cg04129548	chr2	226797366	Island	Transcr. at gene 5' and 3'	Transcr. at gene 5' and 3'			IRS1	-0.172	0.0215	1.132e-15	3.8702e-13	8	59.3	0.01618
cg25581090	chr14	64542988	Shore	Active TSS	Active TSS			HSPA2	-0.1792	0.0224	1.141e-15	3.89892e-13	8	45.3	0.07729
cg06744868	chr10	95423730	Open sea	Enhancers	Genic enhancers				-0.0789	0.0099	1.143e-15	3.9037e-13	6	85	3.234e-06
cg20038717	chr2	166126159	Open sea	Quiescent/Low	Quiescent/Low			AC010127.3;SCN1A	-0.0997	0.0124	1.155e-15	3.94261e-13	6	75.2	0.001156
cg22755445	chr2	102155575	Open sea	Genic enhancers	Genic enhancers			IL1R1;IL1R1-AS1	-0.1008	0.0126	1.158e-15	3.95077e-13	8	79	2.36e-05
cg02681842	chr8	143959141	Open sea	Genic enhancers	Enhancers			ZC3H3;EEF1D;PLEC	-0.1537	0.0192	1.159e-15	3.9521e-13	8	71.5	0.0009144
cg25772378	chr16	67550745	Open sea	Weak transcription	Weak transcription			CTD-2012K14.6	-0.056	0.007	1.188e-15	4.04887e-13	6	89.1	9.046e-09
cg26040060	chr17	78680711	Open sea	Strong transcription	Strong transcription			CYTH1	0.0791	0.0099	1.189e-15	4.05015e-13	8	77.2	6.954e-05
cg07374210	chr3	177378381	Open sea	Quiescent/Low	Quiescent/Low				-0.1465	0.0183	1.19e-15	4.05143e-13	6	83.8	1.03e-05
cg21834032	chr13	113454117	Open sea	Enhancers	Weak transcription			ADPRHL1	-0.0939	0.0117	1.192e-15	4.05611e-13	8	70.9	0.001103
cg21418854	chr1	36306179	Shore	Enhancers	Enhancers			THRAP3;SH3D21	-0.1177	0.0147	1.201e-15	4.0846e-13	8	32.4	0.1691
cg14788046	chr12	31249535	Shelf	Weak Repressed PolyComb	Quiescent/Low				-0.1204	0.015	1.219e-15	4.14364e-13	8	88.4	1.239e-10
cg15627593	chr17	17554521	Open sea	Enhancers	Weak transcription			PEMT	-0.1339	0.0167	1.229e-15	4.17545e-13	8	86.9	2.972e-09
cg09414977	chr12	68665433	Open sea	Enhancers	Quiescent/Low			RAP1B	-0.1425	0.0178	1.233e-15	4.18685e-13	6	82.1	3.653e-05
cg13101887	chr10	29602008	Open sea	Enhancers	Enhancers				-0.188	0.0235	1.234e-15	4.18805e-13	8	74.5	0.0002711
cg23576092	chr2	28320430	Open sea	Flanking Active TSS	Enhancers			BRE	-0.1249	0.0156	1.235e-15	4.18926e-13	8	84.4	1.537e-07
cg24759599	chr11	3093653	Island	Genic enhancers	Weak transcription			OSBPL5	0.1088	0.0136	1.24e-15	4.20402e-13	8	64	0.006917
cg27403397	chr12	49566635	Shore	Transcr. at gene 5' and 3'	Flanking Active TSS			MCRS1	-0.1368	0.0171	1.242e-15	4.20422e-13	6	80.1	0.0001293
cg04507312	chr1	10298882	Open sea	Weak transcription	Strong transcription			RNU6-37P;KIF1B	-0.1481	0.0185	1.242e-15	4.20422e-13	6	81.6	5.151e-05
cg01597553	chr18	13219225	Shore	Flanking Active TSS	Flanking Active TSS			LDLRAD4	-0.1098	0.0137	1.242e-15	4.20422e-13	8	87.8	4.665e-10
cg23918388	chr1	207818247	Open sea	Transcr. at gene 5' and 3'	Transcr. at gene 5' and 3'			MIR29B2CHG	-0.1437	0.018	1.243e-15	4.20541e-13	8	0	0.471
cg00531796	chr5	140663193	Shore	Strong transcription	Strong transcription			WDR55	-0.1244	0.0156	1.267e-15	4.28437e-13	6	45.9	0.09977
cg06286796	chr3	64022364	Shore	Transcr. at gene 5' and 3'	Flanking Active TSS			PSMD6	-0.0824	0.0103	1.271e-15	4.29566e-13	8	78.9	2.39e-05
cg24450180	chr3	47849789	Island	Strong transcription	Strong transcription			DHX30	-0.0852	0.0107	1.315e-15	4.44206e-13	8	63.1	0.008312
cg07952905	chr17	28948333	Shore	Enhancers	Flanking Active TSS			PHF12	-0.0944	0.0118	1.317e-15	4.4465e-13	8	81.1	4.485e-06
cg24112221	chr14	93951166	Open sea	Genic enhancers	Genic enhancers				-0.1081	0.0135	1.33e-15	4.48806e-13	8	83.3	5.532e-07
cg01331914	chr9	35814225	Shore	Flanking Active TSS	Flanking Active TSS			TMEM8B;HINT2	-0.1058	0.0132	1.333e-15	4.49585e-13	6	58.3	0.03507
cg27441228	chr7	128850829	Shelf	Genic enhancers	Genic enhancers				-0.1193	0.0149	1.349e-15	4.54745e-13	7	86.7	4.545e-08
cg08361380	chr19	4720392	Shelf	Genic enhancers	Genic enhancers				-0.1202	0.0151	1.355e-15	4.5653e-13	6	78.7	0.0002794
cg26350373	chr15	42156816	Open sea	Flanking Active TSS	Flanking Active TSS			PLA2G4F	-0.15	0.0188	1.386e-15	4.66733e-13	8	73.3	0.0004661
cg22213309	chr6	37897442	Open sea	Quiescent/Low	Weak transcription			ZFAND3	-0.2597	0.0325	1.395e-15	4.6952e-13	6	86.2	8.332e-07
cg21748751	chr6	35342089	Shore	Enhancers	Flanking Active TSS			PPARD	-0.1071	0.0134	1.406e-15	4.72977e-13	8	75.4	0.0001847
cg13893448	chr5	102868029	Shore	Enhancers	Flanking Active TSS			PAM	-0.1211	0.0152	1.414e-15	4.75422e-13	6	92.5	4.145e-13
cg07060551	chr19	50695123	Island	Repressed PolyComb	Repressed PolyComb			SHANK1	0.0376	0.0047	1.418e-15	4.7652e-13	8	51.8	0.0428
cg07806886	chr3	120908051	Island	Bivalent Enhancer	Bivalent Enhancer				0.0386	0.0048	1.426e-15	4.7896e-13	8	76.5	0.0001014
cg11548585	chr14	104729396	Open sea	Genic enhancers	Flanking Active TSS			ADSSL1	-0.1955	0.0245	1.431e-15	4.80391e-13	6	90.5	3.85e-10
cg19441901	chr4	184820442	Open sea	Enhancers	Enhancers	Yes			-0.1412	0.0177	1.454e-15	4.8786e-13	6	85.6	1.69e-06
cg21423404	chr12	121538927	Shore	Enhancers	Enhancers			ANAPC5;RNF34;SETD1B;KDM2B;LOC101928346	-0.1202	0.0151	1.459e-15	4.89285e-13	8	80	1.124e-05
cg24446129	chr3	152292129	Open sea	Enhancers	Enhancers			MBNL1;MBNL1-AS1	-0.1695	0.0212	1.465e-15	4.91043e-13	6	83.9	8.977e-06
cg10395868	chr14	68796786	Shore	Enhancers	Active TSS			ZFP36L1	-0.111	0.0139	1.491e-15	4.995e-13	8	81	4.917e-06
cg08710861	chr7	128853011	Shore	Genic enhancers	Genic enhancers				-0.1122	0.0141	1.492e-15	4.99578e-13	8	50.5	0.0487
cg12965095	chr19	18009816	Island	Transcr. at gene 5' and 3'	Transcr. at gene 5' and 3'			CTB-52I2.7;ARRDC2	-0.1209	0.0152	1.494e-15	4.99732e-13	8	62.1	0.01008
cg26309060	chr21	46368460	Open sea	Genic enhancers	Genic enhancers				-0.1294	0.0162	1.494e-15	4.99732e-13	8	83.7	3.408e-07
cg07179981	chr7	882413	Open sea	Enhancers	Enhancers				-0.1353	0.017	1.505e-15	5.03152e-13	8	76.6	9.879e-05
cg15716847	chr5	133953362	Open sea	Flanking Active TSS	Flanking Active TSS				-0.088	0.011	1.513e-15	5.05306e-13	8	72.1	0.0007329
cg00567109	chr7	831115	Open sea	Flanking Active TSS	Flanking Active TSS			SUN1	-0.132	0.0166	1.513e-15	5.05306e-13	6	88.2	4.852e-08
cg04317756	chr22	37689437	Shelf	Strong transcription	Strong transcription			RP1-37E16.12;NOL12	-0.1147	0.0144	1.517e-15	5.06382e-13	6	85.8	1.417e-06
cg18375960	chr1	100279869	Open sea	Enhancers	Genic enhancers				-0.1814	0.0227	1.523e-15	5.08123e-13	7	58	0.02663
cg01495867	chr1	43704801	Shelf	Strong transcription	Genic enhancers			ST3GAL3;KDM4A;KDM4A-AS1	-0.1224	0.0153	1.527e-15	5.09196e-13	6	88.7	2.238e-08
cg17497728	chr7	74542755	Open sea	Genic enhancers	Genic enhancers				-0.1225	0.0154	1.537e-15	5.12268e-13	6	65	0.01385
cg24073777	chr1	10772640	Open sea	Enhancers	Flanking Active TSS			CASZ1	-0.1367	0.0172	1.558e-15	5.19e-13	8	73.9	0.0003661
cg07023563	chr1	17663137	Open sea	Strong transcription	Weak transcription			ARHGEF10L	-0.1551	0.0195	1.562e-15	5.20066e-13	8	82.1	1.912e-06
cg02343182	chr7	128852462	Shore	Genic enhancers	Genic enhancers				-0.1021	0.0128	1.627e-15	5.4143e-13	8	5	0.3917
cg12547516	chr1	52906560	Open sea	Flanking Active TSS	Flanking Active TSS			ECHDC2	-0.1504	0.0189	1.638e-15	5.44811e-13	8	68.3	0.002433
cg26524347	chr12	121300645	Shelf	Enhancers	Enhancers				-0.0571	0.0072	1.643e-15	5.46194e-13	8	44.2	0.08401
cg09659323	chr5	82335211	Open sea	Flanking Active TSS	Flanking Active TSS			ATP6AP1L	-0.1891	0.0237	1.645e-15	5.46579e-13	6	81.6	5.278e-05
cg11722936	chr1	228280647	Island	Strong transcription	Genic enhancers			OBSCN	-0.0633	0.0079	1.663e-15	5.52278e-13	6	84.1	7.623e-06
cg14529730	chr1	114582733	Open sea	Enhancers	Weak transcription			BCAS2	-0.1024	0.0129	1.679e-15	5.57306e-13	8	81.7	2.652e-06
cg12140807	chr16	69595963	Open sea	Weak transcription	Quiescent/Low			NFAT5	-0.1039	0.0131	1.686e-15	5.59344e-13	6	84.6	5.008e-06
cg12080812	chr11	65568740	Shore	Flanking Active TSS	Genic enhancers			SSSCA1-AS1	-0.0548	0.0069	1.693e-15	5.61379e-13	10	52.8	0.02461
cg05394244	chr6	63571533	Shore	Flanking Active TSS	Active TSS			RP5-1148A21.3;PTP4A1	-0.1343	0.0169	1.701e-15	5.63744e-13	8	74.3	0.000304
cg16559010	chr10	31393939	Open sea	Weak transcription	Enhancers			ZEB1	-0.188	0.0236	1.703e-15	5.64119e-13	6	68.4	0.007436
cg15462736	chr1	178372729	Open sea	Flanking Active TSS	Flanking Active TSS			RASAL2	-0.1428	0.0179	1.704e-15	5.64162e-13	8	30.3	0.1858
cg15791007	chr22	30970574	Shore	Flanking Active TSS	Transcr. at gene 5' and 3'			TUG1_1;TUG1_2;TUG1	-0.1635	0.0205	1.748e-15	5.78435e-13	6	91	1.16e-10
cg02647825	chr3	12485833	Shore	Weak transcription	Enhancers			TSEN2	-0.0282	0.0035	1.757e-15	5.81117e-13	8	68.7	0.002209
cg07603794	chr2	121597049	Open sea	Enhancers	Enhancers				-0.1291	0.0162	1.765e-15	5.83466e-13	8	71.4	0.0009383
cg20383521	chr1	151582347	Open sea	Weak transcription	Weak transcription			TUFT1	0.1053	0.0132	1.77e-15	5.84821e-13	8	70.7	0.001179
cg19862912	chr8	141426386	Shore	Genic enhancers	Genic enhancers				-0.088	0.0111	1.779e-15	5.87495e-13	8	60.2	0.01389
cg07013799	chr11	17387640	Shore	Transcr. at gene 5' and 3'	Transcr. at gene 5' and 3'			KCNJ11	-0.0996	0.0125	1.791e-15	5.91157e-13	8	76.5	0.0001064
cg02116790	chr16	69316313	Open sea	Genic enhancers	Genic enhancers				-0.1592	0.02	1.793e-15	5.91517e-13	6	88.2	5.109e-08
cg25226014	chr3	45943449	Open sea	Weak transcription	Enhancers			FYCO1;CXCR6	-0.0539	0.0068	1.803e-15	5.94514e-13	10	79.2	1.946e-06
cg03233548	chr16	88883576	Island	Transcr. at gene 5' and 3'	Flanking Active TSS			RP11-830F9.5;CBFA2T3	-0.1886	0.0237	1.822e-15	6.00474e-13	8	45	0.07911
cg26684776	chr6	89375830	Open sea	Enhancers	Genic enhancers	Yes			-0.1315	0.0165	1.841e-15	6.06428e-13	8	78.5	3.267e-05
cg08722200	chr20	57385463	Shelf	Genic enhancers	Weak transcription			RP4-800J21.3	0.0684	0.0086	1.897e-15	6.24557e-13	8	59.1	0.0166
cg08014027	chr16	27531852	Open sea	Genic enhancers	Enhancers				-0.11	0.0138	1.899e-15	6.24899e-13	6	85.7	1.473e-06
cg14420357	chr6	158043584	Open sea	Flanking Active TSS	Flanking Active TSS			SYNJ2	-0.1154	0.0145	1.903e-15	6.25898e-13	8	83.4	4.607e-07
cg00846769	chr10	132591621	Open sea	Flanking Active TSS	Flanking Active TSS			INPP5A	-0.0924	0.0116	1.904e-15	6.2591e-13	8	80.3	8.81e-06
cg13907754	chr6	89407854	Shelf	Enhancers	Enhancers				-0.1424	0.0179	1.92e-15	6.3085e-13	8	81.4	3.499e-06
cg00050496	chr12	109773895	Open sea	Flanking Active TSS	Enhancers			FAM222A-AS1	-0.1357	0.0171	1.926e-15	6.32502e-13	8	77.7	5.409e-05
cg06962592	chr1	37992540	Shelf	Weak transcription	Weak transcription				-0.1403	0.0177	1.955e-15	6.41701e-13	8	72.6	0.0006177
cg07294323	chr16	73049427	Shore	Flanking Active TSS	Flanking Active TSS			ZFHX3	-0.1636	0.0206	1.974e-15	6.4761e-13	8	70.2	0.00139
cg05813616	chr16	46747800	Open sea	Flanking Active TSS	Flanking Active TSS			MYLK3	-0.13	0.0164	1.976e-15	6.47938e-13	8	72.1	0.0007312
cg13095091	chr1	17623108	Island	Strong transcription	Genic enhancers			ARHGEF10L	-0.092	0.0116	1.979e-15	6.48595e-13	8	80.2	9.864e-06
cg03546163	chr6	35686585	Shore	Weak transcription	Active TSS			FKBP5	-0.1839	0.0232	1.988e-15	6.51215e-13	8	0	0.8165
cg07851575	chr13	40813611	Open sea	Weak transcription	Weak transcription				-0.1026	0.0129	2.004e-15	6.56126e-13	6	68.9	0.00658
cg00664406	chr3	51706858	Shore	Weak transcription	Weak transcription			GRM2	0.0983	0.0124	2.043e-15	6.68557e-13	8	88.2	2.188e-10
cg11439822	chr1	46022877	Open sea	Strong transcription	Strong transcription			MAST2	-0.1068	0.0135	2.05e-15	6.7051e-13	6	85	3.216e-06
cg10092799	chr10	92052200	Open sea	Strong transcription	Strong transcription			CPEB3	-0.11	0.0139	2.066e-15	6.75403e-13	8	65.3	0.005201
cg02481666	chr17	50097481	Shore	Transcr. at gene 5' and 3'	Transcr. at gene 5' and 3'			PDK2	-0.0968	0.0122	2.068e-15	6.75717e-13	6	84.9	3.467e-06
cg08310837	chr16	67538956	Shore	Transcr. at gene 5' and 3'	Flanking Active TSS			FAM65A;CTD-2012K14.2	-0.0977	0.0123	2.098e-15	6.85174e-13	8	66.9	0.003592
cg22762088	chr20	34993689	Shelf	Genic enhancers	Genic enhancers				-0.0662	0.0083	2.114e-15	6.90053e-13	8	82.4	1.366e-06
cg08338380	chr1	16253679	Open sea	Strong transcription	Strong transcription			FBXO42	-0.149	0.0188	2.118e-15	6.91011e-13	6	83.9	9.376e-06
cg20114113	chr10	91632205	Shore	Active TSS	Active TSS			PPP1R3C	-0.1452	0.0183	2.124e-15	6.9262e-13	8	73	0.0005294
cg23562228	chr19	49154408	Shelf	Flanking Active TSS	Flanking Active TSS			HRC	-0.1189	0.015	2.138e-15	6.96836e-13	6	88.8	1.814e-08
cg09773537	chr19	35034190	Shore	Transcr. at gene 5' and 3'	Transcr. at gene 5' and 3'			SCN1B	-0.1693	0.0213	2.164e-15	7.04956e-13	8	67.2	0.003308
cg24169735	chr16	30894909	Shore	Flanking Active TSS	Flanking Active TSS			BCL7C;AC106782.20;MIR762HG	-0.1207	0.0152	2.17e-15	7.06556e-13	6	34.5	0.1778
cg01934674	chr16	73093009	Open sea	Flanking Active TSS	Flanking Active TSS			HCCAT5	-0.1273	0.016	2.199e-15	7.15639e-13	8	77.1	7.287e-05
cg08073986	chr20	62581240	Open sea	Bivalent Enhancer	Repressed PolyComb				-0.1135	0.0143	2.202e-15	7.16257e-13	8	40.6	0.1081
cg07832274	chr1	15686092	Shore	Flanking Active TSS	Enhancers			PLEKHM2	-0.0447	0.0056	2.207e-15	7.17524e-13	6	85.4	2.151e-06
cg26893523	chr11	61360508	Shore	Flanking Active TSS	Enhancers			CYB561A3;TMEM138	-0.1315	0.0166	2.222e-15	7.22039e-13	6	68.7	0.006974
cg00000765	chr1	230268566	Open sea	Genic enhancers	Enhancers			GALNT2	-0.18	0.0227	2.253e-15	7.31746e-13	6	91.9	4.785e-12
[truncated: 38,480 more rows]

## Sheet: Supp Table 3
Chromosome	Position start (hg38)	Position end (hg38)	Length of DMR (base pairs)	Number of CpGs in DMR	CpG island position	Chromatin state in male skeletal muscle	Chromatin state in female skeletal muscle	Annotated gene(s)	Maximum effect size in DMR (% methylation change per year of age)	Mean effect size in DMR (% methylation change per year of age)	Stouffer score	Harmonic mean of the individual component FDRs	Fisher multiple comparison statistic
chr19	3960983	3962195	1213	13	Island;Shore	Genic enhancers	Strong transcription;Genic enhancers	DAPK3	-0.233	-0.154185	2.45706e-240	2.3547e-27	1.54074e-236
chr1	207817549	207819202	1654	13	Open sea	Transcr. at gene 5' and 3'	Transcr. at gene 5' and 3'	MIR29B2CHG	-0.3096	-0.166708	1.06389e-200	5.45428e-43	4.75619e-225
chr1	228213750	228218113	4364	17	Island;Shore	Transcr. at gene 5' and 3';Genic enhancers	Active TSS;Flanking Active TSS;Transcr. at gene 5' and 3';Genic enhancers	OBSCN-AS1;OBSCN	-0.3102	-0.125359	2.94451e-164	3.98212e-34	1.31145e-213
chr3	47846187	47850788	4602	21	Shore;Island	Strong transcription;Genic enhancers	Strong transcription;Genic enhancers	DHX30;MIR1226;MAP4	-0.1747	-0.0679286	1.48958e-148	1.53421e-38	4.773e-181
chr22	17785202	17785482	281	5	Island	Weak Repressed PolyComb;Enhancers	Weak transcription;Enhancers	LINC00528	-0.2796	-0.20006	3.0967e-143	1.24396e-57	5.32474e-180
chr1	228276692	228280922	4231	15	Island;Shore	Transcr. at gene 5' and 3';Genic enhancers;Strong transcription	Transcr. at gene 5' and 3';Genic enhancers	RP5-1139B12.3;OBSCN	-0.1425	-0.0659733	8.12856e-119	1.77723e-24	3.63281e-140
chr3	12814377	12815362	986	7	Shore;Island	Genic enhancers	Genic enhancers		-0.2826	-0.170929	5.27628e-118	3.63114e-30	1.71358e-130
chr2	178531157	178532755	1599	9	Open sea	Genic enhancers;Strong transcription	Genic enhancers;Strong transcription	TTN;TTN-AS1	-0.2229	-0.144133	1.04288e-112	1.06477e-28	3.66861e-119
chr22	50205931	50209137	3207	15	Shore;Island;Shelf	Genic enhancers	Genic enhancers	SELENOO;LOC105373095	-0.2534	-0.105233	1.72368e-92	4.5333e-19	9.1505e-118
chr16	73091673	73093562	1890	10	Open sea	Enhancers;NA;Active TSS;Flanking Active TSS	Flanking Active TSS;NA;Active TSS	HCCAT5	-0.2889	-0.12104	2.47525e-100	3.55467e-25	2.9938e-115
chr6	30599855	30601433	1579	12	Open sea	Weak transcription;Strong transcription	Weak transcription;Strong transcription	PPP1R10	-0.1852	-0.0639833	1.91174e-68	8.76693e-39	2.85803e-112
chr19	1395229	1395646	418	4	Shore;Shelf	Genic enhancers;Transcr. at gene 5' and 3'	Enhancers;Flanking Active TSS	AC005329.7	-0.357	-0.203725	7.11861e-106	1.00049e-53	1.78677e-110
chr19	1387198	1388932	1735	10	Shore;Island	Genic enhancers;Transcr. at gene 5' and 3'	Genic enhancers;Enhancers	LLNLR-307A6.1;NDUFS7	-0.2068	-0.12717	1.34766e-95	1.54991e-22	9.2357e-110
chr5	139389792	139394229	4438	18	Shelf;Shore;Island	Transcr. at gene 5' and 3';Genic enhancers	Genic enhancers;Flanking Active TSS;Active TSS	MZB1;SLC23A1;PROB1	-0.1681	-0.0719056	1.69733e-71	8.29697e-23	1.04846e-108
chr15	96325200	96329954	4755	25	Shore;Shelf	Repressed PolyComb;Bivalent/Poised TSS;Flanking Bivalent TSS/Enh;Weak Repressed PolyComb	Bivalent/Poised TSS;Flanking Bivalent TSS/Enh;Flanking Active TSS;Active TSS	NR2F2-AS1;NR2F2	-0.235	-0.080048	3.75527e-53	2.74673e-21	3.9515e-103
chr4	8095970	8097305	1336	6	Shore;Island	Genic enhancers;Transcr. at gene 5' and 3';Flanking Active TSS	Genic enhancers	ABLIM2	-0.2623	-0.1528	1.68331e-89	4.15444e-39	7.66662e-103
chr2	127059453	127060649	1197	7	Shore;Island	Genic enhancers	Genic enhancers		-0.2616	-0.122857	1.01508e-74	7.52004e-31	1.1031e-99
chr13	113483703	113485391	1689	9	Open sea	Enhancers	Flanking Active TSS;Enhancers	DCUN1D2	-0.2368	-0.126789	3.09341e-88	1.97809e-27	3.51882e-99
chr16	67227243	67232136	4894	15	Island;Shore;Shelf;Open sea	Active TSS;Flanking Active TSS;Genic enhancers;Strong transcription	Active TSS;Flanking Active TSS;Transcr. at gene 5' and 3';Genic enhancers;Strong transcription	LRRC29;TMEM208;FHOD1	-0.1562	-0.0566933	8.31237e-62	4.46456e-29	1.29344e-98
chr3	44761056	44762726	1671	12	Shore;Island	Flanking Active TSS;Transcr. at gene 5' and 3';Quiescent/Low	Active TSS;Flanking Active TSS;Enhancers;Quiescent/Low	KIAA1143;KIF15	0.1394	0.0164	3.08577e-28	2.19576e-45	2.34515e-98
chr6	11043397	11045136	1740	10	Shore;Island	Bivalent/Poised TSS;Flanking Bivalent TSS/Enh	Bivalent/Poised TSS;Flanking Bivalent TSS/Enh;Repressed PolyComb	ELOVL2-AS1;ELOVL2	0.188	0.04336	4.03347e-27	4.1956e-43	5.91277e-98
chr15	99129764	99132776	3013	18	Open sea	Strong transcription;Genic enhancers	Genic enhancers	SYNM;RP11-6O2.4	-0.1666	-0.05355	9.51094e-45	4.10848e-36	1.37246e-97
chr7	128852190	128855146	2957	13	Shore;Island	Genic enhancers	Genic enhancers		-0.1482	-0.0668615	9.20448e-76	1.8767e-20	8.3636e-95
chr10	75097903	75100587	2685	13	Open sea	Genic enhancers;Weak transcription;Flanking Active TSS	Strong transcription;Weak transcription;Enhancers;Flanking Active TSS	DUSP13;SAMD8	-0.1757	-0.0663846	9.1617e-64	5.24538e-26	3.42592e-90
chr19	3941208	3942970	1763	6	Shore;Island	Genic enhancers;Transcr. at gene 5' and 3'	Enhancers;Flanking Active TSS	NMRK2	-0.2079	-0.12575	2.60976e-79	9.55776e-30	7.87975e-89
chr16	4113817	4115884	2068	8	Shore;Island	Flanking Active TSS;Transcr. at gene 5' and 3';Active TSS	Flanking Active TSS;Active TSS	ADCY9	-0.2568	-0.122762	2.42133e-61	1.52485e-30	2.3516e-88
chr3	184319670	184320934	1265	11	Open sea	Flanking Active TSS;Transcr. at gene 5' and 3'	Flanking Active TSS;Active TSS;Transcr. at gene 5' and 3'	EIF4G1;EIF2B5	-0.1929	-0.0792182	2.4097e-53	8.79371e-31	6.02441e-88
chr7	135168892	135170682	1791	13	Shore;Island	Genic enhancers;Transcr. at gene 5' and 3';Flanking Active TSS;Active TSS	Flanking Active TSS;Active TSS	RP11-134L10.1;CYREN	-0.1954	-0.0770385	1.39082e-38	1.93355e-21	1.33923e-87
chr12	3256307	3256668	362	5	Open sea	Enhancers	Enhancers	TSPAN9	-0.2124	-0.17682	1.26447e-89	1.35512e-21	3.33921e-87
chr22	27795233	27796805	1573	4	Shore;Island	Active TSS;Transcr. at gene 5' and 3'	Flanking Active TSS;Active TSS;Transcr. at gene 5' and 3'	MN1	-0.1953	-0.153975	2.03821e-76	3.16986e-33	4.84941e-82
chr8	65788958	65791096	2139	9	Open sea	Active TSS;Enhancers	Active TSS;Flanking Active TSS;Enhancers	PDE7A	-0.2566	-0.119389	1.03401e-61	4.05389e-25	1.69123e-80
chr2	238139132	238142029	2898	11	Shore;Island	Flanking Active TSS;Transcr. at gene 5' and 3'	Flanking Active TSS;Transcr. at gene 5' and 3'	KLHL30	-0.1724	-0.0889091	4.05905e-50	7.54818e-23	6.8915e-79
chr13	113402035	113403703	1669	7	Island;Shore	Bivalent Enhancer;Enhancers	Enhancers		-0.2465	-0.1372	8.27155e-67	6.78296e-26	7.33551e-79
chr7	881454	884346	2893	13	Shelf;Open sea	Enhancers;Genic enhancers	Enhancers		-0.1958	-0.0875692	8.57459e-61	1.86202e-17	1.35325e-78
chr16	75113601	75117772	4172	18	Shore;Island;Shelf	Genic enhancers;Flanking Active TSS;Quiescent/Low	Genic enhancers;Enhancers;Flanking Active TSS;Active TSS;Quiescent/Low	ZNRF1;WDR59;LDHD	-0.1566	-0.0464389	4.77883e-44	8.68517e-34	1.24931e-77
chr17	17816498	17821372	4875	19	Shelf;Open sea	Genic enhancers;Transcr. at gene 5' and 3'	Transcr. at gene 5' and 3';Genic enhancers;Flanking Active TSS	SREBF1;ENSG00000264885;DRC3	-0.1631	-0.0608263	1.91197e-59	7.90847e-15	2.58151e-77
chr16	1557325	1561971	4647	21	Shore;Shelf;Open sea	Strong transcription;Genic enhancers	Strong transcription;Genic enhancers	IFT140;TMEM204	0.0976	0.0485667	4.68492e-67	1.85832e-12	7.78277e-77
chr3	49720419	49723606	3188	6	Shore;Island	Genic enhancers;Transcr. at gene 5' and 3'	Enhancers;Genic enhancers;Transcr. at gene 5' and 3';Flanking Active TSS	GMPPB	-0.206	-0.0715667	7.30432e-41	1.94385e-36	2.16614e-75
chr3	16883069	16884214	1146	7	Shore;Island	Enhancers;Flanking Active TSS	Flanking Active TSS;Active TSS	PLCL2	-0.2529	-0.131786	1.80259e-59	4.26225e-22	9.54722e-75
chr2	127700665	127701270	606	9	Shore;Island	Flanking Active TSS;Active TSS	Flanking Active TSS;Active TSS	SFT2D3;WDR33	-0.1498	-0.0931444	1.20909e-56	1.34312e-18	1.37135e-74
chr2	105398621	105400549	1929	12	Island;Shore	Active TSS;ZNF genes & repeats;Weak transcription	Active TSS;Weak transcription	FHL2	0.1551	0.0364917	6.25041e-18	7.78883e-35	3.67313e-74
chr2	178636049	178636559	511	6	Open sea	Genic enhancers	Genic enhancers		-0.2378	-0.14725	1.38656e-68	1.95986e-23	3.97604e-74
chr19	3963404	3964913	1510	6	Shore;Island	Strong transcription;Genic enhancers	Genic enhancers	DAPK3	-0.2378	-0.121333	4.80767e-75	3.81493e-18	2.26902e-73
chr14	102496840	102499217	2378	10	Open sea	Genic enhancers;Transcr. at gene 5' and 3'	Genic enhancers;Transcr. at gene 5' and 3'	TECPR2	-0.2181	-0.09803	3.04772e-65	3.2021e-23	6.04533e-73
chr3	39188538	39191365	2828	8	Open sea	Transcr. at gene 5' and 3'	Transcr. at gene 5' and 3';Flanking Active TSS	XIRP1	-0.1737	-0.0916125	2.15316e-62	1.22782e-18	6.68917e-72
chr1	207801836	207804522	2687	11	Open sea	Weak transcription;Genic enhancers	Strong transcription;Genic enhancers	MIR29B2CHG	-0.1355	-0.0613818	2.22018e-51	6.82751e-34	1.47124e-71
chr11	47177905	47180542	2638	6	Shore;Shelf	Transcr. at gene 5' and 3'	Transcr. at gene 5' and 3'	ARFGAP2;PACSIN3;MIR6745	-0.1657	-0.0857167	1.12827e-49	1.93741e-29	6.04449e-71
chr2	27306284	27310625	4342	23	Island;Shore;Shelf	Genic enhancers;Transcr. at gene 5' and 3';Weak transcription	Genic enhancers;Enhancers;Flanking Active TSS;Weak transcription	TRIM54;UCN;MPV17	0.1076	0.0228783	3.694e-49	4.40587e-24	8.8005e-71
chr6	31968023	31972263	4241	73	Shelf;Shore;Island	Strong transcription;Genic enhancers;Transcr. at gene 5' and 3';Flanking Active TSS;Active TSS	Strong transcription;Genic enhancers;Transcr. at gene 5' and 3';Flanking Active TSS;Active TSS	SKIV2L;STK19;DXO	-0.1553	-0.0125096	6.53138e-18	2.9859e-33	1.38231e-70
chr3	50287662	50290672	3011	9	Open sea;Shelf;Shore	Genic enhancers;Strong transcription	Weak transcription;Strong transcription;Genic enhancers;Enhancers	LSMEM2;IFRD2;HYAL3	-0.117	-0.0594222	1.0761e-58	2.13998e-27	4.89556e-70
chr8	141425557	141428206	2650	9	Shore;Island	Genic enhancers;Strong transcription	Genic enhancers	PTP4A3	-0.0968	-0.0773111	2.97356e-73	4.9987e-12	1.24975e-69
chr19	18009037	18010009	973	5	Shore;Island	Transcr. at gene 5' and 3'	Transcr. at gene 5' and 3'	ARRDC2;CTB-52I2.7	-0.1561	-0.1211	6.13341e-72	9.23166e-18	1.25812e-69
chr5	179801858	179805936	4079	14	Island;Shore	Genic enhancers;Enhancers;Flanking Active TSS;Active TSS	Enhancers;Flanking Active TSS;Active TSS	MGAT4B;SQSTM1	-0.1478	-0.0562857	4.02687e-48	1.78846e-25	3.42156e-69
chr7	128848689	128849501	813	6	Open sea	Genic enhancers	Genic enhancers		-0.1334	-0.0759833	2.26306e-59	2.1294e-27	8.17189e-69
chr3	52231296	52232415	1120	5	Open sea	Transcr. at gene 5' and 3'	Genic enhancers;Transcr. at gene 5' and 3'	RP11-330H6.5;TWF2	-0.2303	-0.15782	2.04054e-68	2.70317e-20	1.59509e-68
chr20	37518639	37521658	3020	46	Shore;Island	Transcr. at gene 5' and 3';Flanking Active TSS	Transcr. at gene 5' and 3';Flanking Active TSS	BLCAP;NNAT	-0.0919	-0.031687	1.44981e-57	6.12327e-08	6.29082e-68
chr7	135147378	135148582	1205	13	Open sea	Active TSS	Flanking Active TSS;Active TSS	TMEM140;AGBL3;CYREN	-0.1628	-0.0392846	4.58672e-57	3.21863e-27	1.21972e-67
chr18	58861446	58863556	2111	14	Shelf;Shore;Island	Enhancers;Flanking Active TSS;Active TSS	Weak transcription;Enhancers;Flanking Active TSS;Active TSS	ZNF532	-0.209	-0.0943357	4.05116e-35	5.30974e-16	2.74386e-67
chr20	45254348	45256010	1663	9	Open sea	Flanking Active TSS;Weak Repressed PolyComb	Flanking Active TSS;Enhancers;Weak Repressed PolyComb	SLPI	-0.1759	-0.0579667	3.39737e-45	7.53714e-30	3.3162e-67
chr1	236744656	236744763	108	3	Open sea	Genic enhancers	Strong transcription	ACTN2	-0.146	-0.125067	8.90828e-68	2.30372e-30	6.02251e-67
chr11	64752084	64754759	2676	9	Open sea	Transcr. at gene 5' and 3';Genic enhancers	Genic enhancers;Transcr. at gene 5' and 3'	PYGM	-0.1959	-0.0961667	8.8401e-61	5.15901e-25	1.04931e-66
chr1	226982088	226983559	1472	5	Open sea	Genic enhancers	Genic enhancers		-0.1521	-0.10476	1.18451e-65	6.59686e-19	4.82656e-66
chr5	194414	196046	1633	11	Shore;Island	Transcr. at gene 5' and 3';Genic enhancers	Flanking Active TSS;Transcr. at gene 5' and 3';Genic enhancers	CTD-2083E4.7;LRRC14B	-0.206	-0.0926545	1.21009e-52	2.2029e-17	2.15184e-65
chr2	96839043	96840049	1007	7	Shore;Island	Transcr. at gene 5' and 3'	Transcr. at gene 5' and 3'	ANKRD39;ANKRD23	-0.1361	-0.0848429	1.06953e-54	8.63054e-25	9.62084e-65
chr19	2248302	2249330	1029	6	Shore	Genic enhancers;Bivalent Enhancer	Weak transcription;Enhancers	SF3A2;AMH	-0.1508	-0.0741	8.0829e-52	2.0046e-24	9.77181e-65
chr8	141431314	141431487	174	3	Shore	Genic enhancers	Genic enhancers		-0.2516	-0.1342	1.23816e-52	7.34302e-49	2.16587e-64
chr8	2043703	2045871	2169	16	Open sea	Bivalent Enhancer;Flanking Bivalent TSS/Enh;Active TSS;Flanking Active TSS	Bivalent Enhancer;Flanking Active TSS;Active TSS	MYOM2	-0.1268	-0.052075	4.48814e-40	1.56294e-17	2.41578e-64
chr3	160448959	160451133	2175	15	Shore;Island	Repressed PolyComb;Flanking Bivalent TSS/Enh;Weak Repressed PolyComb	Repressed PolyComb;Bivalent/Poised TSS;Flanking Bivalent TSS/Enh;Quiescent/Low	TRIM59;RP11-432B6.3;B3GAT3P1	-0.1072	0.0114667	1.07623e-36	3.86448e-26	5.3412e-64
chr17	65557462	65559598	2137	9	Shelf;Shore	Flanking Active TSS;Transcr. at gene 5' and 3';NA;Active TSS	Flanking Active TSS;Active TSS	CTD-2535L24.2;AXIN2	-0.2386	-0.0903556	1.0265e-46	5.53881e-28	9.84182e-64
chr7	128844952	128845052	101	3	Shelf	Genic enhancers	Genic enhancers		-0.1738	-0.118467	3.69037e-63	3.81032e-29	2.44059e-63
chr3	51706184	51708147	1964	10	Shore;Island	Strong transcription;Weak transcription;Enhancers;Weak Repressed PolyComb	Weak transcription;Active TSS;Quiescent/Low	GRM2	0.1458	0.0769	4.73097e-57	2.02695e-13	5.36425e-63
chr3	12816769	12818372	1604	9	Shore;Shelf	Transcr. at gene 5' and 3';Genic enhancers	Genic enhancers	CAND2	-0.216	-0.0929778	1.69999e-50	1.46684e-26	1.297e-62
chr19	19618238	19619451	1214	15	Shore;Island	Flanking Bivalent TSS/Enh;Bivalent/Poised TSS;Repressed PolyComb	Bivalent/Poised TSS;Repressed PolyComb	PBX4	0.1037	0.0186867	7.48203e-17	1.3356e-38	3.51138e-62
chr19	2046085	2047482	1398	10	Island;Shore	Transcr. at gene 5' and 3'	Transcr. at gene 5' and 3';Flanking Active TSS	MKNK2	-0.2151	-0.07704	5.47815e-46	1.25392e-26	1.40649e-61
chr20	62563865	62564904	1040	4	Open sea	Transcr. at gene 5' and 3';Genic enhancers	Genic enhancers	MIR133A2;MIR1-1HG;LAMA5;MIR1-1HG-AS1	-0.1474	-0.119325	5.16594e-59	3.71147e-24	1.87661e-61
chr11	1005231	1011414	6184	27	Shelf;Shore;Island	Strong transcription;Genic enhancers;Transcr. at gene 5' and 3';Flanking Active TSS;Weak transcription;ZNF genes & repeats	Strong transcription;Weak transcription;Enhancers;Flanking Active TSS;Genic enhancers	AP2A2	-0.2058	-0.0163778	1.7913e-31	2.12418e-18	4.8019e-61
chr22	41513966	41515730	1765	7	Open sea	Transcr. at gene 5' and 3';Genic enhancers	Flanking Active TSS;Genic enhancers	ACO2	-0.1879	-0.0874143	2.52738e-55	2.41774e-17	9.54634e-61
chr17	7589205	7591488	2284	14	Island;Shore	Flanking Active TSS;Enhancers;Strong transcription	Flanking Active TSS;Enhancers;Strong transcription	MPDU1;SOX15;FXR2	-0.0797	-0.0342786	1.15074e-43	2.69666e-15	2.79367e-59
chr1	228286002	228286231	230	4	Shore;Island	Strong transcription	Strong transcription	OBSCN	-0.1614	-0.10875	1.45401e-60	1.93242e-19	6.79988e-59
chr17	39669909	39672042	2134	4	Shore;Shelf	Genic enhancers;Flanking Bivalent TSS/Enh	Flanking Active TSS;Enhancers	PNMT;PGAP3	-0.1747	-0.11525	2.61507e-51	1.70122e-31	6.80153e-59
chr5	177490388	177493988	3601	13	Shore;Island	Genic enhancers;Transcr. at gene 5' and 3'	Genic enhancers	PDLIM7;RP11-1334A24.6	-0.1352	-0.0670154	2.08129e-49	3.29467e-15	8.01843e-59
chr14	28765075	28767328	2254	27	Shore;Island	Repressed PolyComb;Bivalent Enhancer;Flanking Bivalent TSS/Enh;Weak Repressed PolyComb	Repressed PolyComb;Bivalent Enhancer;Bivalent/Poised TSS;Weak Repressed PolyComb	FOXG1-AS1;FOXG1	0.0469	0.0152296	7.70999e-37	9.75989e-14	1.35746e-58
chr9	134438723	134440394	1672	4	Shore;Island	Weak transcription;Flanking Active TSS;Enhancers	Enhancers	RXRA	-0.2164	-0.126	2.51911e-56	9.66005e-28	8.63404e-58
chr13	91398228	91399531	1304	14	Shore;Island	Repressed PolyComb;Bivalent/Poised TSS;Flanking Bivalent TSS/Enh	Weak Repressed PolyComb;Flanking Active TSS;Enhancers;Flanking Bivalent TSS/Enh;Bivalent Enhancer	GPC5	0.0623	0.0139286	2.36975e-17	4.11787e-30	2.89637e-57
chr4	185513838	185514866	1029	10	Open sea	Enhancers;Flanking Active TSS	Flanking Active TSS	PDLIM3	-0.2142	-0.08656	2.43154e-31	2.98457e-31	3.5341e-57
chr14	64213053	64216193	3141	14	Open sea	Weak transcription;Enhancers;Active TSS;Transcr. at gene 5' and 3'	Genic enhancers;Transcr. at gene 5' and 3'	ESR2;SYNE2	-0.2393	-0.102864	2.58101e-46	1.92044e-16	5.27593e-57
chr10	29538111	29538812	702	7	Open sea	Enhancers	Enhancers;Genic enhancers		-0.1256	-0.0667571	3.40639e-40	1.42619e-17	8.19479e-57
chr19	1396658	1397780	1123	4	Shelf;Shore	Flanking Active TSS;Genic enhancers	Enhancers	AC005329.7	-0.1655	-0.139375	1.42804e-57	1.50191e-18	2.51308e-56
chr17	50170008	50170028	21	2	Open sea	Transcr. at gene 5' and 3'	Genic enhancers	SGCA	-0.2269	-0.193	5.01828e-57	1.31621e-31	2.66916e-56
chr20	57406360	57408673	2314	5	Shore;Island	Genic enhancers	Genic enhancers;Flanking Active TSS	RBM38	-0.1853	-0.10866	2.53245e-52	2.62182e-20	3.45531e-56
chr5	179823796	179824298	503	5	Shelf	Transcr. at gene 5' and 3';Genic enhancers	Transcr. at gene 5' and 3'	SQSTM1	-0.1528	-0.0676	1.53932e-40	1.33293e-35	8.76139e-56
chr1	15728350	15730667	2318	8	Shore;Shelf	Genic enhancers;Strong transcription	Genic enhancers;Strong transcription	RP11-288I21.1;PLEKHM2	-0.1834	-0.082475	1.77517e-36	1.9309e-27	1.32128e-55
chr17	74210602	74212648	2047	8	Shore;Island	Genic enhancers;Flanking Active TSS	Enhancers;Flanking Active TSS	MGC16275;TTYH2	-0.1773	-0.0515875	3.43851e-22	1.93686e-31	2.67291e-55
chr12	108827455	108829018	1564	11	Open sea	Enhancers;NA;Flanking Active TSS;Genic enhancers;Transcr. at gene 5' and 3'	Enhancers;NA;Genic enhancers	SELPLG;CORO1C;SSH1	-0.1179	0.0514818	5.73121e-56	7.50131e-11	3.93319e-55
chr16	2081823	2086966	5144	24	Shelf;Shore;Island	Genic enhancers;Strong transcription	Strong transcription	TSC2	-0.1434	-0.0014	6.89768e-31	1.15928e-15	4.99826e-55
chr10	72216155	72218429	2275	13	Island;Shore;Shelf	Active TSS;Flanking Active TSS;Enhancers	Active TSS;Flanking Active TSS	ASCC1;ANAPC16	-0.2003	-0.0561923	7.13408e-24	6.23659e-29	7.26851e-55
chr8	37698867	37700338	1472	5	Shore	Transcr. at gene 5' and 3';Flanking Active TSS	Transcr. at gene 5' and 3';Active TSS	ZNF703	-0.213	-0.09542	8.00701e-34	8.02365e-38	2.14117e-54
chr1	6584355	6586095	1741	9	Open sea	Flanking Active TSS;Genic enhancers	Enhancers	ZBTB48	-0.1371	-0.0683444	5.02501e-36	2.68258e-19	2.37302e-54
chr7	143315726	143316520	795	5	Open sea	Flanking Active TSS;Active TSS	Flanking Active TSS;Active TSS	CLCN1	-0.2137	-0.11588	1.63184e-39	1.43221e-34	9.65191e-54
chr19	38466142	38466375	234	4	Island	Strong transcription	Strong transcription	RYR1	-0.1518	-0.10005	3.49393e-50	3.20659e-31	1.05796e-53
chr6	32976289	32978284	1996	14	Shelf;Open sea	Genic enhancers	Genic enhancers		-0.1251	-0.0530857	1.3563e-45	5.21051e-12	1.2389e-53
chr3	195872233	195874283	2051	10	Island;Shore	Strong transcription;Genic enhancers	Strong transcription;Genic enhancers;Weak transcription	TNK2	-0.1849	-0.0774	2.48509e-35	8.80133e-17	4.15931e-53
chr4	176276795	176277748	954	3	Open sea	Enhancers;Flanking Active TSS	Active TSS;Flanking Active TSS	ASB5	-0.2688	-0.143267	8.6956e-38	1.52898e-39	4.38052e-53
chr11	47576622	47578528	1907	11	Shore	Strong transcription;Genic enhancers;Transcr. at gene 5' and 3';Flanking Active TSS	Strong transcription;Genic enhancers;Transcr. at gene 5' and 3';Flanking Active TSS	NDUFS3;RP11-76I23.7;RNU5E-10P;KBTBD4	-0.155	-0.0506273	2.44299e-29	1.67151e-20	5.46259e-53
chr7	100892360	100894553	2194	12	Island;Shore	Genic enhancers;Transcr. at gene 5' and 3';Flanking Active TSS;Flanking Bivalent TSS/Enh	Genic enhancers;Transcr. at gene 5' and 3';Flanking Active TSS	ACHE	-0.1555	-0.0778083	1.44124e-35	2.70247e-14	1.28535e-52
chr2	27312574	27313057	484	2	Shelf;Open sea	Weak transcription	Weak transcription	MPV17	-0.2684	-0.23745	1.80197e-51	1.78491e-35	4.86838e-52
chr12	120430664	120430785	122	2	Open sea	Weak Repressed PolyComb	Weak Repressed PolyComb		0.1216	0.07285	2.16195e-28	3.4012e-53	8.92553e-52
chr4	76074019	76074340	322	4	Open sea	Enhancers;Flanking Active TSS	Enhancers;Flanking Active TSS	ART3	-0.2509	-0.129375	3.86443e-36	3.13406e-33	3.08871e-51
chr16	66921969	66922338	370	6	Shore;Island	Genic enhancers;Transcr. at gene 5' and 3'	Transcr. at gene 5' and 3'	RRAD	-0.1538	-0.106667	1.3538e-52	1.83585e-16	3.1126e-51
chr14	104723062	104724525	1464	10	Shore;Island	Flanking Active TSS;Active TSS	Flanking Active TSS;Active TSS	ADSSL1	-0.1506	-0.04142	4.17446e-22	1.59645e-23	1.49642e-50
chr19	53991238	53993356	2119	13	Shore;Island	Active TSS;Flanking Bivalent TSS/Enh;Bivalent/Poised TSS	Active TSS;Flanking Active TSS;Bivalent/Poised TSS;Flanking Bivalent TSS/Enh	CACNG6	-0.1209	-0.0480077	4.58275e-31	4.63293e-16	4.49337e-50
chr17	29073612	29077107	3496	13	Open sea;Shelf	Strong transcription;Genic enhancers	Strong transcription;Genic enhancers	MYO18A;TIAF1	-0.1923	-0.0555308	4.93737e-29	3.55627e-16	6.268e-50
chr19	57526696	57527884	1189	10	Shore;Island	Flanking Active TSS;Active TSS	Flanking Active TSS;Active TSS	ZNF549	0.136	0.03054	9.73932e-09	7.8332e-39	1.37516e-49
chr1	228274150	228274614	465	5	Shore;Island	Genic enhancers	Genic enhancers		-0.1591	-0.05566	2.08186e-45	2.87515e-20	2.03203e-49
chr16	10939812	10941191	1380	9	Shore	Flanking Active TSS	Flanking Active TSS	DEXI;RP11-876N24.4;RP11-876N24.5	-0.1877	-0.0787222	5.38609e-36	7.49006e-16	4.36426e-49
chr17	50695664	50696587	924	5	Open sea	Strong transcription	Strong transcription	ANKRD40;Y_RNA	-0.1721	-0.0989	1.24486e-41	1.65364e-16	4.41643e-49
chr12	71440926	71443394	2469	7	Shore;Shelf	Flanking Bivalent TSS/Enh;Active TSS;Weak transcription	Bivalent/Poised TSS;Weak Repressed PolyComb	TSPAN8;LGR5	-0.1644	-0.0930571	2.0789e-35	2.6069e-19	4.57822e-49
chr15	42410515	42412153	1639	4	Open sea	Strong transcription	Strong transcription;Genic enhancers	RP11-164J13.1;CAPN3	-0.0974	-0.06425	1.5634e-41	2.62097e-25	9.44044e-49
chr11	62805597	62806930	1334	12	Island;Shore	Active TSS;Flanking Active TSS	Active TSS;Flanking Active TSS;Enhancers	NXF1;STX5	-0.1542	-0.0407	2.71276e-16	5.03888e-20	1.0246e-48
chr17	29042251	29043969	1719	10	Open sea	Weak Repressed PolyComb;Flanking Bivalent TSS/Enh;Bivalent Enhancer	Enhancers;Quiescent/Low	PIPOX;TIAF1	0.2158	0.04878	1.12852e-22	2.37026e-41	1.3943e-48
chr2	3460294	3461331	1038	5	Shelf	Flanking Active TSS;Enhancers	Enhancers	TRAPPC12	-0.1438	-0.09686	2.48493e-34	5.77195e-25	1.67307e-48
chr19	18461567	18461889	323	5	Shore;Island	Transcr. at gene 5' and 3'	Flanking Active TSS;Transcr. at gene 5' and 3';Genic enhancers	ELL	-0.1544	-0.08612	1.62539e-43	4.86639e-20	3.01883e-48
chr4	8124577	8126155	1579	7	Open sea	Transcr. at gene 5' and 3';Flanking Active TSS	Transcr. at gene 5' and 3';Flanking Active TSS	ABLIM2	-0.1882	-0.0884286	5.64059e-40	3.25191e-14	3.52693e-48
chr1	54402885	54403697	813	4	Shelf;Shore	Genic enhancers;Transcr. at gene 5' and 3'	Genic enhancers;Flanking Active TSS	SSBP3	-0.1444	-0.093125	6.2935e-44	1.61119e-29	5.10571e-48
chr11	126265743	126267771	2029	5	Shelf;Shore	Strong transcription;Genic enhancers;Flanking Active TSS	Strong transcription;Genic enhancers;Transcr. at gene 5' and 3'	SRPR;FOXRED1	-0.1574	-0.08888	1.8531e-39	4.26417e-25	5.38282e-48
chr6	31630601	31635757	5157	54	Shore;Island;Shelf	Strong transcription	Strong transcription	PRRC2A;MIR6832	-0.0969	-0.00585556	8.44719e-20	1.05868e-15	5.4931e-48
chr1	17622130	17623108	979	6	Shore;Island	Strong transcription	Genic enhancers	ARHGEF10L	-0.1654	-0.0897	2.92686e-44	6.0203e-16	1.54989e-47
chr17	1649907	1651282	1376	11	Island;Shore	Flanking Active TSS;Transcr. at gene 5' and 3';Genic enhancers	Flanking Active TSS;Transcr. at gene 5' and 3';Genic enhancers	RILP;SMYD4;PRPF8	-0.1379	-0.0455182	2.18197e-21	2.14252e-19	3.20102e-47
chr19	35032563	35032712	150	3	Island	Flanking Active TSS	Flanking Active TSS	SCN1B	-0.3131	-0.198167	4.38328e-45	6.79252e-30	3.97768e-47
chr2	27378220	27379992	1773	10	Shore;Island	Genic enhancers;Strong transcription;Weak transcription;Flanking Active TSS	Genic enhancers;Weak transcription;Flanking Active TSS	ZNF513	-0.0792	-0.03563	1.01463e-32	4.01229e-12	3.9888e-47
chr19	1270276	1271371	1096	7	Shore	Transcr. at gene 5' and 3'	Transcr. at gene 5' and 3'	CIRBP-AS1;CIRBP	-0.1755	-0.0602	6.78372e-28	5.09169e-24	4.76094e-47
chr7	101164822	101166715	1894	9	Island;Shore	Bivalent Enhancer;Flanking Bivalent TSS/Enh;Repressed PolyComb	Bivalent Enhancer;Flanking Bivalent TSS/Enh;Repressed PolyComb	PCOLCE-AS1;AP1S1;NAT16;VGF	0.0436	0.0127444	6.21218e-14	1.49452e-21	5.31363e-47
chr10	73653406	73654016	611	5	Open sea	Transcr. at gene 5' and 3'	Transcr. at gene 5' and 3'	RP11-464F9.21;SYNPO2L	-0.1877	-0.11844	2.35338e-39	3.2837e-18	1.08061e-46
chr6	33189968	33198387	8420	68	Shelf;Shore;Island	Weak Repressed PolyComb;Bivalent Enhancer;Flanking Bivalent TSS/Enh;Flanking Active TSS;Active TSS;Strong transcription;Genic enhancers	Weak Repressed PolyComb;Repressed PolyComb;Bivalent Enhancer;Enhancers;Flanking Active TSS;Active TSS;Weak transcription;Strong transcription;Genic enhancers	COL11A2;RXRB	-0.099	-0.00385735	2.71425e-16	3.15181e-24	1.29128e-46
chr8	22548658	22549586	929	2	Shelf;Shore	Flanking Active TSS	Flanking Active TSS	SORBS3	-0.2372	-0.1847	1.011e-44	5.72886e-35	1.65333e-46
chr2	219495204	219497193	1990	8	Shore;Island	Bivalent Enhancer;Flanking Active TSS;Flanking Bivalent TSS/Enh	Enhancers;Flanking Active TSS	AC053503.11;SPEG	-0.1327	-0.0653125	1.81184e-31	5.21864e-15	1.69673e-46
chr1	43704548	43705760	1213	7	Shelf;Shore	Strong transcription;Weak transcription	Genic enhancers;Weak transcription	ST3GAL3;KDM4A;KDM4A-AS1	-0.1439	-0.0850857	2.09802e-35	1.73476e-23	2.71646e-46
chr4	184803414	184806234	2821	11	Island;Shore;Shelf	Transcr. at gene 5' and 3';Flanking Active TSS;Active TSS;NA	Flanking Active TSS;Active TSS	ACSL1	-0.2301	-0.107664	2.94384e-35	8.36897e-16	3.4071e-46
chr1	228341211	228342783	1573	5	Open sea	Genic enhancers	Genic enhancers		-0.1558	-0.07758	8.90559e-39	4.29995e-22	4.15673e-46
chr12	120759376	120760643	1268	4	Open sea	Enhancers;Flanking Active TSS	Enhancers;Flanking Active TSS	RP11-173P15.7	-0.1493	-0.0686	5.20069e-34	2.39016e-26	4.51999e-46
chr19	4890606	4891948	1343	8	Shore;Island	Quiescent/Low	Quiescent/Low;Enhancers	ARRDC5;AC027319.1	-0.1492	-0.077975	5.91616e-33	2.53415e-16	4.8897e-46
chr9	128148328	128149512	1185	6	Open sea	Weak Repressed PolyComb;Enhancers	Quiescent/Low;Enhancers	LCN2	-0.1537	-0.0467333	1.85799e-37	1.26204e-21	6.94722e-46
chr22	31102231	31105395	3165	7	Shelf;Shore;Island	Genic enhancers;Strong transcription	Genic enhancers	ENSG00000273387;RNF185;SELENOM;INPP5J;SELM	-0.1299	-0.0570286	2.14083e-37	3.76365e-19	7.70063e-46
chr16	46747163	46749105	1943	11	Open sea	Flanking Active TSS	Enhancers;Flanking Active TSS	MYLK3	-0.13	-0.0693091	4.50507e-45	7.12678e-12	1.00059e-45
chr15	99138031	99139162	1132	3	Open sea	Genic enhancers;Enhancers	Genic enhancers		-0.1518	-0.113767	4.36432e-46	2.47551e-22	1.29747e-45
chr16	88896391	88902603	6213	21	Island;Shore	Transcr. at gene 5' and 3';Weak transcription;Strong transcription;Enhancers	Flanking Active TSS;Enhancers;Weak transcription	CBFA2T3	-0.1726	0.00348571	2.58427e-28	4.14209e-19	1.41398e-45
chr10	132589852	132592061	2210	10	Open sea	Enhancers;Flanking Active TSS	Flanking Active TSS;Enhancers;Active TSS	INPP5A	-0.1242	-0.05593	1.04051e-29	2.58129e-16	1.53486e-45
chr1	151166314	151167400	1087	5	Open sea	Active TSS;Transcr. at gene 5' and 3';Genic enhancers	Active TSS;Flanking Active TSS;Transcr. at gene 5' and 3'	LYSMD1;SCNM1	-0.1117	-0.063	2.54044e-28	1.50315e-25	2.54737e-45
chr1	1541170	1543446	2277	11	Island;Shore;Shelf	Flanking Active TSS;Genic enhancers	Flanking Active TSS;Genic enhancers	TMEM240	-0.2	-0.033	3.5083e-27	1.05734e-21	2.60691e-45
chr16	57797832	57798847	1016	11	Open sea;Shelf	Flanking Active TSS;NA;Enhancers	Flanking Active TSS;NA;Enhancers	KIFC3;CTD-2600O9.1	-0.1729	-0.0554636	1.84636e-27	1.71844e-22	2.61926e-45
chr2	178775820	178776815	996	2	Open sea	Transcr. at gene 5' and 3';Strong transcription;Genic enhancers	Transcr. at gene 5' and 3'	TTN;TTN-AS1	-0.1677	-0.13825	8.98506e-46	2.55001e-27	2.77693e-45
chr5	1323974	1325877	1904	8	Open sea	Strong transcription;Genic enhancers;Transcr. at gene 5' and 3'	Strong transcription;Genic enhancers;Weak transcription;Enhancers	CLPTM1L	-0.1692	-0.0390875	1.65375e-23	1.60332e-19	3.17456e-45
chr17	2421499	2421848	350	3	Open sea	Weak transcription	Weak transcription	METTL16	-0.1841	-0.146167	2.05699e-41	5.59626e-25	3.53541e-45
chr7	101153445	101155085	1641	11	Shore;Island	Weak Repressed PolyComb;Flanking Active TSS;Active TSS	Weak Repressed PolyComb;Flanking Active TSS;Active TSS	AP1S1	0.0798	0.0139273	3.54075e-07	2.27744e-28	6.58545e-45
chr19	4501092	4502772	1681	4	Open sea	Strong transcription	Strong transcription;Genic enhancers	HDGFRP2;PLIN4	-0.1219	-0.09415	9.21023e-44	4.17689e-20	7.9208e-45
chr8	143944647	143946212	1566	13	Island;Shore	Flanking Active TSS	Flanking Active TSS;Enhancers	PLEC;MIR661	-0.17	-0.0555308	3.29605e-32	2.46568e-16	1.03035e-44
chr4	1172481	1173925	1445	16	Island;Shore	Flanking Active TSS;Enhancers	Flanking Active TSS;Active TSS;Enhancers	SPON2;ENSG00000273179	-0.1261	-0.0565312	9.71739e-33	1.63718e-18	1.08315e-44
chr7	851094	852067	974	7	Shelf;Open sea	Strong transcription;Genic enhancers	Weak transcription;Genic enhancers;Strong transcription	SUN1	-0.2275	-0.116557	9.40296e-40	8.59128e-16	3.05263e-44
chr8	141420298	141422140	1843	13	Shelf	Flanking Active TSS;Transcr. at gene 5' and 3';Genic enhancers	Active TSS;Flanking Active TSS;Transcr. at gene 5' and 3';Genic enhancers	PTP4A3	-0.1636	-0.0529	7.90948e-27	1.8613e-20	4.60062e-44
chr12	6528434	6529576	1143	4	Open sea	Strong transcription	Strong transcription	NCAPD2	-0.2103	-0.094	1.6504e-39	9.17512e-26	5.07843e-44
chr6	63571533	63572728	1196	13	Shore;Island	Flanking Active TSS;Active TSS	Active TSS;Flanking Active TSS	RP5-1148A21.3;PTP4A1	-0.142	-0.0359846	4.20245e-17	3.49385e-17	7.35519e-44
chr11	114062790	114064328	1539	8	Shore;Shelf	Transcr. at gene 5' and 3'	Flanking Active TSS;Genic enhancers;Transcr. at gene 5' and 3'	ZBTB16	-0.1685	-0.080175	3.91623e-35	2.19077e-19	8.07348e-44
chr9	131308157	131308224	68	2	Island	Genic enhancers	Enhancers		-0.246	-0.14545	1.09261e-30	5.56191e-43	2.01888e-43
chr6	30687419	30690525	3107	31	Island;Shore	Flanking Active TSS	Active TSS;Flanking Active TSS;Enhancers	PPP1R18;NRM	0.0998	0.0407194	4.71865e-36	4.73888e-06	3.63861e-43
chr16	2209921	2212291	2371	19	Shelf;Shore	Genic enhancers;Flanking Active TSS	Enhancers;Flanking Active TSS	BRICD5;RP11-304L19.8;PGP	-0.2068	-0.0485211	3.82754e-27	1.26743e-29	6.62989e-43
chr3	57293812	57293907	96	4	Open sea	Active TSS	Active TSS	DNAH12;ASB14	-0.1938	-0.1617	2.88718e-44	6.47599e-15	8.86019e-43
chr3	46833406	46834863	1458	12	Island;Shore	Strong transcription;Genic enhancers	Strong transcription	PRSS42	-0.1169	-0.0606	1.10071e-39	8.69159e-10	9.12601e-43
chr8	143460692	143461780	1089	6	Open sea	Flanking Active TSS;Enhancers	Flanking Active TSS;Genic enhancers	ZC3H3	-0.17	-0.115683	5.39306e-33	2.76606e-18	1.13829e-42
chr7	128840181	128842921	2741	6	Shelf;Shore;Island	Transcr. at gene 5' and 3';Genic enhancers	Genic enhancers	FLNC	-0.1238	-0.08115	6.37174e-41	2.20487e-14	1.45775e-42
chr17	81840752	81844043	3292	18	Shore;Island;Shelf	Flanking Active TSS;Genic enhancers;Strong transcription	Flanking Active TSS;Enhancers;Genic enhancers;Strong transcription	RP11-498C9.2;P4HB	-0.1688	-0.0427444	3.5052e-29	1.74986e-15	1.47489e-42
chr2	86135300	86135886	587	4	Open sea	Strong transcription	Strong transcription	SNORD94;PTCD3	-0.1457	-0.064825	5.24495e-32	1.95204e-29	1.48939e-42
chr10	73529866	73530252	387	3	Open sea	Genic enhancers	Genic enhancers		-0.2161	-0.183267	9.81317e-43	8.72238e-21	1.50591e-42
chr1	160204050	160205802	1753	8	Shore;Island	Enhancers;Flanking Active TSS;Active TSS	Enhancers;Flanking Active TSS	RP11-536C5.7;AL121987.1;PEA15	-0.1789	-0.057625	1.31508e-19	1.15085e-25	2.49342e-42
chr18	48947202	48950451	3250	9	Shore;Island	Active TSS;Flanking Active TSS;Transcr. at gene 5' and 3'	Flanking Active TSS;Active TSS	SMAD7	-0.1668	-0.0774667	2.86813e-36	1.58692e-14	3.46242e-42
chr10	1025144	1027276	2133	8	Open sea	Transcr. at gene 5' and 3';Active TSS;Flanking Active TSS;Enhancers	Flanking Active TSS;Active TSS;Weak transcription;Enhancers	IDI2-AS1;IDI2	-0.178	-0.102688	1.27223e-35	3.96937e-13	3.76487e-42
chr13	112729186	112730267	1082	4	Shore	Enhancers;Flanking Active TSS	Enhancers;Flanking Active TSS	ATP11A	-0.0951	-0.0631	4.85952e-35	2.6308e-27	4.8845e-42
chr15	44458658	44458670	13	3	Open sea	Weak transcription	Weak transcription	CTDSPL2	-0.1707	-0.146167	1.25051e-41	4.69058e-20	6.96119e-42
chr11	3643772	3645431	1660	6	Shore;Shelf	Enhancers;Flanking Active TSS;Active TSS	Enhancers;Flanking Active TSS;Active TSS	ART1	-0.1593	-0.10455	8.83986e-41	1.59236e-12	9.60794e-42
chr4	6882071	6882135	65	3	Open sea	Strong transcription	Strong transcription	KIAA0232	-0.1009	-0.0786667	2.58199e-34	3.72217e-29	1.58821e-41
chr11	3669089	3671466	2378	8	Shore;Shelf	Strong transcription;Weak transcription	Strong transcription	CHRNA10;NUP98	-0.1324	-0.0601375	6.71684e-34	6.55449e-13	1.70652e-41
chr2	178563556	178563605	50	2	Open sea	Genic enhancers	Genic enhancers		-0.1768	-0.17665	6.62928e-42	2.51932e-23	3.26104e-41
chr7	134669532	134670054	523	5	Open sea	Enhancers;Flanking Active TSS	Enhancers;Flanking Active TSS	BPGM	-0.1768	-0.0727	6.22697e-26	9.68975e-33	4.28992e-41
chr8	144502754	144506025	3272	23	Shore;Island	Flanking Active TSS;Transcr. at gene 5' and 3'	Flanking Active TSS;Active TSS;Genic enhancers	CTD-2517M22.14;GPT	-0.1775	-0.0484435	1.76487e-26	1.29011e-14	4.34139e-41
chr19	14113380	14115146	1767	10	Open sea;Shelf	Flanking Active TSS;Enhancers	Flanking Active TSS;Enhancers	PRKACA;CCDC130;DCAF15;RFX1;DDX39A	-0.29	-0.05329	8.00281e-17	8.65667e-28	4.8245e-41
chr1	1217166	1219645	2480	11	Island;Shore	Genic enhancers;Strong transcription	Weak transcription;Strong transcription	SDF4	0.1044	0.0464545	8.17293e-36	8.47461e-11	5.95073e-41
chr2	237858707	237860775	2069	15	Shore;Island	Flanking Active TSS;Active TSS	Enhancers;Flanking Active TSS;Flanking Bivalent TSS/Enh;Active TSS;Bivalent/Poised TSS	RAMP1	-0.1909	-0.05116	4.51285e-26	5.3426e-16	8.05651e-41
chr17	81083691	81085058	1368	5	Open sea	Enhancers;Flanking Active TSS	Enhancers	BAIAP2	-0.1542	-0.05256	7.58378e-23	9.16618e-28	8.21782e-41
chr3	42685147	42686548	1402	12	Shore;Island	Flanking Active TSS;Active TSS;Transcr. at gene 5' and 3'	Flanking Active TSS;Enhancers	KLHL40	-0.1524	-0.0450333	1.14925e-14	3.7413e-22	9.07667e-41
chr16	31456998	31458103	1106	8	Shore	Transcr. at gene 5' and 3';Flanking Active TSS	Flanking Active TSS	ARMC5;RP11-452L6.5	-0.1304	-0.047175	5.98276e-17	2.04559e-21	1.09052e-40
chr5	150648990	150650155	1166	7	Shore;Island	Transcr. at gene 5' and 3'	Transcr. at gene 5' and 3'	SYNPO	-0.2189	-0.0763857	1.95082e-24	8.2564e-21	1.18156e-40
chr2	226795734	226797366	1633	5	Shore;Island	Transcr. at gene 5' and 3'	Flanking Active TSS;Transcr. at gene 5' and 3'	IRS1	-0.182	-0.13948	3.91564e-38	1.35172e-12	1.36305e-40
chr8	144316229	144319350	3122	10	Open sea	Genic enhancers;Enhancers;Flanking Active TSS	Genic enhancers;Strong transcription;Enhancers;Flanking Active TSS	DGAT1;MIR6848	-0.1195	-0.05115	2.57187e-35	1.83416e-17	2.67738e-40
chr21	46388894	46389127	234	4	Island	Genic enhancers;Strong transcription	Genic enhancers	PCNT	-0.1508	-0.0945	1.66487e-32	1.67877e-21	2.68124e-40
chr11	58575523	58577275	1753	7	Shelf;Shore	Flanking Active TSS;Enhancers	Enhancers;Flanking Active TSS	LPXN;ZFP91	-0.1483	-0.0653857	1.08585e-27	2.15606e-17	3.1171e-40
chr17	7289593	7290841	1249	5	Shore;Island	Enhancers	Enhancers		-0.1308	-0.0944	4.28458e-39	2.53326e-17	3.53797e-40
chr15	40331766	40332788	1023	4	Open sea	Weak transcription;Enhancers	Enhancers;Weak transcription	RNA5SP392;CCDC9B	-0.1439	-0.10275	1.65502e-35	7.54021e-20	4.49833e-40
chr11	74008637	74010328	1692	6	Open sea	Active TSS;Enhancers	Flanking Active TSS;Enhancers	UCP3;UCP2;C2CD3	-0.147	-0.0735	8.40758e-27	1.71866e-34	5.21985e-40
chr19	3966843	3966908	66	2	Shore	Transcr. at gene 5' and 3'	Genic enhancers	DAPK3	-0.1556	-0.13035	1.97124e-40	3.39327e-23	8.317e-40
chr14	60506134	60511442	5309	25	Shore;Island	Repressed PolyComb;Bivalent/Poised TSS;Flanking Bivalent TSS/Enh;Bivalent Enhancer	Repressed PolyComb;Bivalent Enhancer;Bivalent/Poised TSS;Flanking Bivalent TSS/Enh	C14orf39;SIX6	0.1052	0.060964	2.9036e-43	9.92967e-05	1.0982e-39
chr8	17721984	17723440	1457	8	Open sea	Enhancers	Enhancers;Weak transcription	MTUS1	-0.1451	-0.0744125	2.51808e-32	2.22e-12	1.16714e-39
chr7	44061559	44063057	1499	5	Shelf	Transcr. at gene 5' and 3'	Genic enhancers;Transcr. at gene 5' and 3';Flanking Active TSS	DBNL;PGAM2	-0.1789	-0.10094	8.19412e-28	3.54944e-18	1.17223e-39
chr13	112841758	112844946	3189	16	Shore;Island	Enhancers;Genic enhancers;Transcr. at gene 5' and 3';Strong transcription	Enhancers;NA;Weak transcription;Strong transcription	ATP11A	0.1227	0.0635063	4.52783e-36	1.16798e-07	1.71523e-39
chr13	111283064	111284704	1641	8	Island;Shore	Strong transcription;Genic enhancers	Strong transcription	ARHGEF7	-0.163	-0.0255875	2.76894e-16	2.86678e-21	1.77158e-39
chr16	3111758	3113753	1996	12	Open sea	Weak transcription;Active TSS;Flanking Active TSS;Transcr. at gene 5' and 3'	Weak transcription;Enhancers;Flanking Active TSS;Active TSS	ZNF205;ZNF205-AS1	0.13	0.085025	1.8585e-38	2.34698e-07	1.94784e-39
chr18	58628861	58629374	514	10	Open sea	Flanking Active TSS	Flanking Active TSS	ALPK2	-0.1456	-0.0827	4.23505e-39	2.97174e-12	2.39417e-39
chr6	30714050	30717392	3343	24	Shelf;Shore;Island	Strong transcription;Weak transcription;Flanking Active TSS;Active TSS	Strong transcription;Genic enhancers;Weak transcription;Active TSS;Flanking Active TSS	MDC1	-0.2455	-0.0270125	6.56871e-18	4.76708e-15	2.40535e-39
chr12	122126721	122127690	970	4	Shelf	Genic enhancers	Enhancers;Genic enhancers	MLXIP	-0.1058	-0.0536	9.64866e-29	9.11876e-25	2.59837e-39
chr17	63968161	63968271	111	3	Open sea	Strong transcription	Genic enhancers	SCN4A	-0.0793	-0.0505333	2.02585e-30	8.56792e-23	2.92232e-39
chr19	10113991	10116024	2034	7	Island;Shore	Strong transcription;Genic enhancers;Transcr. at gene 5' and 3'	Genic enhancers	PPAN-P2RY11;P2RY11;PPAN;EIF3G	-0.1215	-0.0568286	3.29775e-32	4.61487e-16	7.23693e-39
chr8	140549131	140550368	1238	6	Island;Shore	Transcr. at gene 5' and 3'	Transcr. at gene 5' and 3';Genic enhancers	AGO2	-0.2089	-0.0794667	1.05867e-27	3.09592e-21	8.35505e-39
chr1	160127441	160128257	817	6	Open sea	Transcr. at gene 5' and 3'	Transcr. at gene 5' and 3'	ATP1A2	-0.1813	-0.0987167	8.61604e-29	6.05973e-16	9.71788e-39
chr1	10946334	10948474	2141	5	Open sea	Enhancers	Enhancers		-0.1333	-0.10204	1.66229e-37	3.31568e-16	1.01342e-38
chr11	114259852	114260244	393	2	Open sea	Enhancers	Enhancers		-0.1986	-0.1645	1.29734e-38	1.06545e-25	1.27364e-38
chr3	152199569	152199855	287	2	Open sea	Quiescent/Low;Weak transcription	Active TSS		-0.2003	-0.1962	2.38208e-39	5.19604e-21	1.29444e-38
chr20	62553429	62554691	1263	10	Island;Shore	Transcr. at gene 5' and 3'	Transcr. at gene 5' and 3';Flanking Active TSS	MIR1-1;MIR1-1HG	-0.1249	-0.06885	2.81587e-37	2.17005e-12	1.42725e-38
chr12	124438053	124438307	255	4	Open sea	Strong transcription;Weak transcription	Enhancers	NCOR2	0.1314	0.092025	3.41902e-38	9.47888e-17	1.48416e-38
chr11	17386904	17389159	2256	8	Shore;Island	Transcr. at gene 5' and 3';Flanking Bivalent TSS/Enh;Bivalent/Poised TSS;NA;Active TSS	Transcr. at gene 5' and 3';Flanking Active TSS;Active TSS	KCNJ11	-0.1687	-0.060175	2.87315e-20	8.81991e-15	2.04085e-38
chr3	120907259	120908976	1718	11	Shore;Island	Weak Repressed PolyComb;Bivalent Enhancer;Flanking Bivalent TSS/Enh	Weak Repressed PolyComb;Bivalent Enhancer;Bivalent/Poised TSS	STXBP5L	0.0386	0.0140636	3.07761e-23	5.26477e-12	2.93283e-38
chr1	17419493	17420100	608	7	Shore;Island	Genic enhancers;Transcr. at gene 5' and 3'	Transcr. at gene 5' and 3'	RCC2	-0.2326	-0.0649429	3.71909e-20	5.55018e-21	3.45864e-38
chr1	221736868	221739890	3023	9	Open sea;Shelf	Flanking Active TSS;Transcr. at gene 5' and 3'	Flanking Active TSS;Transcr. at gene 5' and 3'	DUSP10	-0.2049	-0.120678	4.60668e-38	1.48339e-09	3.69408e-38
chr1	1916424	1918974	2551	8	Shelf;Shore;Island	Flanking Active TSS;Transcr. at gene 5' and 3'	Flanking Active TSS;Enhancers	CALML6;TMEM52	-0.1629	-0.0664375	2.99591e-25	7.50548e-26	4.35962e-38
chr17	82830096	82833081	2986	8	Shelf;Shore;Island	Weak transcription;Flanking Active TSS;Active TSS;Enhancers;Transcr. at gene 5' and 3'	Weak transcription;Enhancers	TBCD;ZNF750	0.1052	0.07125	9.831e-38	7.63516e-11	8.22595e-38
chr10	683060	684015	956	9	Shelf;Open sea	Enhancers;Flanking Active TSS	Enhancers;Flanking Active TSS	DIP2C	-0.1527	-0.0748556	8.04383e-34	1.38544e-13	8.72485e-38
chr9	133348724	133350497	1774	10	Island;Shore	Transcr. at gene 5' and 3';Genic enhancers	Flanking Active TSS;Transcr. at gene 5' and 3';Genic enhancers	MED22;SNORD36B;RPL7A;SNORD24;SNORD36A;SURF6	-0.1238	-0.05008	7.56692e-23	1.32491e-13	9.75747e-38
chr12	123471604	123472894	1291	5	Open sea	Genic enhancers;Strong transcription	Genic enhancers	SNRNP35;DDX55;RILPL1;RP11-972P1.7	-0.1711	-0.10168	2.65365e-35	6.36367e-15	1.19196e-37
chr11	122308819	122309486	668	3	Open sea	Active TSS;Flanking Active TSS	Flanking Active TSS	MIR100HG	-0.2183	-0.147867	7.18354e-35	1.71967e-25	1.72108e-37
chr8	24912615	24915546	2932	24	Shore;Island	Repressed PolyComb;Bivalent/Poised TSS;Flanking Bivalent TSS/Enh	Repressed PolyComb;Bivalent/Poised TSS;Flanking Bivalent TSS/Enh;Bivalent Enhancer	NEFM;GS1-72M22.1;RP11-624C23.1	0.0533	0.0134167	1.04383e-26	1.07788e-07	2.43137e-37
chr1	10230152	10232136	1985	10	Open sea	Weak transcription;Enhancers	Enhancers;Weak transcription	KIF1B	-0.1518	-0.08465	4.54568e-34	3.83283e-13	2.92432e-37
chr2	96761183	96762970	1788	9	Island;Shore	Flanking Active TSS	Flanking Active TSS	CNNM4	-0.0752	-0.0245	2.2347e-21	4.61696e-13	3.23356e-37
chr10	122019482	122020508	1027	3	Open sea	Flanking Active TSS;Enhancers	Flanking Active TSS;Enhancers	TACC2	-0.1832	-0.0999667	1.30324e-24	1.81558e-31	3.73336e-37
chr10	73496103	73497637	1535	10	Shore	Active TSS;Flanking Active TSS;Enhancers;Weak transcription	Flanking Active TSS;Enhancers	PPP3CB;PPP3CB-AS1;USP54	-0.1415	-0.05259	2.47649e-16	2.10034e-13	4.03803e-37
chr3	195883212	195884107	896	5	Shelf	Genic enhancers	Genic enhancers		-0.1389	-0.05754	6.31522e-30	1.29463e-15	4.83142e-37
chr16	68902546	68902584	39	2	Open sea	Enhancers	Enhancers		-0.1897	-0.1434	3.39308e-34	1.62017e-30	4.83295e-37
chr16	46973574	46974785	1212	9	Island;Shore	Active TSS;Flanking Active TSS;Enhancers	Active TSS;Flanking Active TSS;Enhancers	RP11-169E6.1;DNAJA2;ENSG00000261173	-0.2327	-0.0489444	1.08757e-09	2.38375e-34	4.95724e-37
chr17	81858627	81860086	1460	7	Shore;Island	Transcr. at gene 5' and 3';Flanking Active TSS	Transcr. at gene 5' and 3';Flanking Active TSS	P4HB	-0.1032	-0.0510571	1.03182e-23	1.7974e-19	5.89454e-37
chr2	219490154	219490529	376	4	Open sea	Genic enhancers	Strong transcription	AC053503.11;SPEG	-0.0845	-0.05085	1.7597e-30	1.22028e-23	6.02856e-37
chr5	180898253	180899185	933	6	Open sea	Enhancers;Flanking Active TSS	Quiescent/Low;Enhancers	BTNL8	-0.1259	-0.0765833	4.13697e-33	4.99809e-17	6.08936e-37
chr1	11981794	11983597	1804	4	Shore;Shelf	Transcr. at gene 5' and 3';Genic enhancers	Enhancers;Genic enhancers	MFN2;CLCN6;PLOD1;MIIP	-0.1502	-0.0763	1.07623e-28	8.78871e-27	6.66731e-37
chr1	1328884	1329624	741	2	Shore	Genic enhancers;Transcr. at gene 5' and 3'	Enhancers		-0.274	-0.18975	5.89307e-37	2.90377e-24	7.42243e-37
chr19	35039349	35041192	1844	13	Shore;Island	Transcr. at gene 5' and 3';Enhancers;Flanking Active TSS	Enhancers;Flanking Active TSS	HPN;SCN1B	-0.1397	-0.0497769	3.2769e-17	9.05646e-18	8.1924e-37
chr3	48983894	48986226	2333	8	Open sea;Shelf	Strong transcription;Weak transcription	Strong transcription	RP13-131K19.1;ARIH2;RP13-131K19.2;RP13-131K19.7	-0.1268	-0.0528375	1.28415e-25	3.27721e-14	8.49221e-37
chr17	1590370	1591665	1296	4	Shore;Shelf	Flanking Active TSS;Enhancers	Flanking Active TSS;Enhancers	SLC43A2	-0.1227	-0.095025	1.28762e-26	8.11221e-29	1.01353e-36
chr1	26913827	26915421	1595	11	Open sea	Flanking Active TSS;Enhancers;Weak transcription	Flanking Active TSS;Enhancers;Weak transcription	NUDC;NR0B2	-0.115	-0.0677	4.58402e-34	2.327e-10	1.10705e-36
chr12	121538749	121538927	179	3	Shore	Flanking Active TSS;Enhancers	Flanking Active TSS;Enhancers	KDM2B;ANAPC5;RNF34;SETD1B;LOC101928346	-0.1489	-0.130433	1.03052e-37	5.52508e-16	1.33578e-36
chr15	96052947	96053694	748	6	Open sea	Weak transcription;Flanking Active TSS;Active TSS	Enhancers;Active TSS;Flanking Active TSS	RP11-759A24.3;RP11-236L14.1	-0.2013	-0.0786	1.45094e-21	3.20265e-16	1.85933e-36
chr6	18122242	18123073	832	12	Island;Shore	Flanking Active TSS;Active TSS	Flanking Active TSS	NHLRC1	0.0866	-0.01345	5.17702e-09	2.36412e-31	1.88944e-36
chr19	40622974	40624135	1162	6	Shore;Island	Strong transcription	Quiescent/Low	LTBP4	0.1005	0.0657333	6.99906e-34	1.9242e-11	2.00794e-36
chr12	49566483	49567469	987	6	Shore	Transcr. at gene 5' and 3'	Flanking Active TSS	MCRS1;PRPF40B	-0.1368	-0.0904833	4.83235e-31	2.01185e-12	2.59016e-36
chr1	228283100	228283202	103	2	Shelf	Genic enhancers	Genic enhancers		-0.2067	-0.18885	7.42386e-37	3.24877e-21	3.05972e-36
chr1	36171233	36176650	5418	15	Open sea;Shelf;Shore;Island	Genic enhancers;Transcr. at gene 5' and 3'	Enhancers;Genic enhancers;Transcr. at gene 5' and 3'	MAP7D1;ENSG00000116883	-0.1191	-0.0511867	1.21483e-28	2.30335e-09	3.18933e-36
chr2	96842704	96845450	2747	10	Shelf;Open sea	Transcr. at gene 5' and 3';Active TSS;Flanking Active TSS;Weak transcription	Active TSS;Flanking Active TSS;Weak transcription	ANKRD39;ANKRD23	-0.146	-0.05877	1.3202e-15	1.25877e-36	3.80618e-36
chr16	49875845	49876950	1106	6	Shore;Island	Quiescent/Low;Enhancers;Bivalent Enhancer	Weak Repressed PolyComb;Bivalent Enhancer		0.1149	0.0248667	6.14191e-08	1.67247e-39	4.43324e-36
chr19	10636465	10636651	187	3	Island	Strong transcription	Strong transcription	SLC44A2	-0.1263	-0.0706333	4.16726e-24	1.48601e-27	4.92195e-36
chr7	55552662	55554523	1862	12	Open sea	Flanking Active TSS;Enhancers	Flanking Active TSS;Enhancers	VOPP1	-0.1478	-0.0577917	7.26648e-25	9.30001e-11	6.28864e-36
chr1	230268502	230269464	963	4	Open sea	Genic enhancers;Weak transcription	Enhancers;Weak transcription	GALNT2;RP5-956O18.2	-0.18	-0.133	6.9148e-29	6.98471e-15	6.32739e-36
chr14	104728642	104730185	1544	5	Open sea	Transcr. at gene 5' and 3';Genic enhancers;Enhancers	Flanking Active TSS;Enhancers	ADSSL1;SIVA1	-0.2904	-0.13964	2.50383e-33	5.95168e-16	7.70239e-36
chr13	109779872	109782119	2248	6	Shelf;Shore	Enhancers;Active TSS;Transcr. at gene 5' and 3'	Flanking Active TSS;Transcr. at gene 5' and 3'	IRS2	-0.1245	-0.0570667	4.04643e-20	1.33182e-24	7.91327e-36
chr17	80773379	80774490	1112	6	Open sea	Flanking Active TSS;Enhancers	Flanking Active TSS;Enhancers	RPTOR	-0.1958	-0.10825	7.7861e-30	2.9586e-17	9.73907e-36
chr17	519084	523295	4212	15	Open sea	Genic enhancers;Strong transcription;Weak transcription	Genic enhancers;Weak transcription;Strong transcription	RFLNB;VPS53;RP5-1029F21.4	0.1059	0.0361333	5.41879e-20	2.00659e-11	1.21483e-35
chr5	141430483	141432074	1592	17	Shore;Island	ZNF genes & repeats;Flanking Active TSS	Active TSS;Transcr. at gene 5' and 3';Flanking Bivalent TSS/Enh;Bivalent Enhancer	PCDHGB5;PCDHGA6;PCDHGA12;PCDHGB6;PCDHGA7;PCDHGB7;PCDHGA8;PCDHGA9;PCDHGA1;PCDHGB1;PCDHGA2;PCDHGB2;PCDHGA3;PCDHGB3;PCDHGA4;PCDHGA10;PCDHGB4;PCDHGA5;PCDHGA11	0.1182	0.0576706	7.70578e-34	6.23622e-07	1.24755e-35
chr20	2654227	2656856	2630	19	Shore;Shelf	Transcr. at gene 5' and 3';Genic enhancers;Strong transcription	Transcr. at gene 5' and 3';Genic enhancers;Strong transcription	SNORA51;SNORD110;NOP56;SNORD56;SNORD86;SNORD57	-0.0579	-0.0291632	1.41039e-27	3.17208e-08	1.26305e-35
chr8	143428172	143429501	1330	7	Shore;Island	Flanking Bivalent TSS/Enh;Bivalent/Poised TSS	Flanking Bivalent TSS/Enh;Bivalent/Poised TSS;Flanking Active TSS	MAFA	-0.1649	-0.0635286	4.90898e-27	1.63247e-12	2.08943e-35
chr2	178794463	178795877	1415	3	Open sea	Transcr. at gene 5' and 3';Enhancers	Transcr. at gene 5' and 3';Genic enhancers	TTN	-0.286	-0.174133	6.12316e-31	5.93258e-27	2.55564e-35
chr16	67161754	67167815	6062	27	Island;Shore	Flanking Active TSS;Flanking Bivalent TSS/Enh;Enhancers;Genic enhancers	Flanking Active TSS;Enhancers;Active TSS;Weak transcription;Genic enhancers;Flanking Bivalent TSS/Enh	TRADD;FBXL8;HSF4;RP11-5A19.5	-0.0812	-0.00118519	3.58753e-16	1.23092e-17	2.61736e-35
chr6	31622785	31626029	3245	30	Shore;Shelf;Open sea	Enhancers;Weak transcription;Strong transcription	Flanking Active TSS;Enhancers;Weak transcription;Strong transcription;Genic enhancers	SNORA38;PRRC2A	-0.1348	-0.0284033	1.37483e-10	5.85236e-13	3.06953e-35
chr1	10779392	10779516	125	3	Open sea	Weak transcription	Enhancers	CASZ1	-0.1107	-0.0927333	1.26755e-35	7.68881e-17	3.23275e-35
chr22	21958584	21958716	133	3	Shore	Genic enhancers	Genic enhancers		-0.1296	-0.115533	1.37187e-30	1.48601e-27	3.61934e-35
chr11	64765366	64766150	785	7	Shore;Island	Genic enhancers	Genic enhancers	MEN1;SF1	-0.1846	-0.0731	9.26645e-29	3.51643e-19	4.30852e-35
chr21	46378363	46379336	974	4	Open sea;Shelf	Genic enhancers	Transcr. at gene 5' and 3';Genic enhancers	PCNT;SPATC1L;MCM3AP	-0.1893	-0.119675	2.36527e-27	3.64645e-15	5.31587e-35
chr1	201895372	201896348	977	2	Open sea	Genic enhancers;Flanking Active TSS	Enhancers;Flanking Active TSS	LMOD1;RP11-307B6.3	-0.2356	-0.1606	1.38796e-29	8.50612e-32	5.87869e-35
chr12	80715557	80717778	2222	15	Shore;Island	Weak Repressed PolyComb;Repressed PolyComb	Weak Repressed PolyComb;Quiescent/Low	MYF5	0.1276	0.0642467	6.13869e-27	4.33637e-08	6.2196e-35
chr21	46351234	46352157	924	2	Open sea	Transcr. at gene 5' and 3'	Transcr. at gene 5' and 3'	PCNT	-0.2145	-0.1807	1.37333e-35	5.43543e-20	6.28594e-35
chr6	33277198	33280936	3739	61	Island;Shore;Shelf	Active TSS;Flanking Active TSS;Transcr. at gene 5' and 3';Genic enhancers	Flanking Active TSS;Genic enhancers;Strong transcription	B3GALT4;DAXX;RGL2;WDR46;VPS52;RPS18	0.0783	0.0173295	2.37511e-12	1.84018e-14	6.8439e-35
chr2	96549362	96550393	1032	4	Shore;Island	Genic enhancers;Strong transcription	Genic enhancers;Strong transcription	ARID5A	-0.1951	-0.085125	2.74334e-29	3.99938e-23	8.12855e-35
chr19	45302403	45302676	274	4	Open sea	Weak transcription	Weak transcription	MARK4	-0.152	-0.08235	2.5376e-34	5.74953e-14	1.47881e-34
chr14	102506916	102509067	2152	10	Shore;Island	Transcr. at gene 5' and 3'	Transcr. at gene 5' and 3';Weak transcription;Flanking Active TSS	ANKRD9	-0.1158	-0.04186	5.76786e-21	8.12851e-13	1.49428e-34
chr16	73056691	73056938	248	4	Shore	Flanking Active TSS;Active TSS	Flanking Active TSS	ZFHX3	-0.2076	-0.134325	1.61732e-34	6.44881e-16	1.59048e-34
chr6	15512401	15513155	755	4	Open sea;Shelf	Genic enhancers;Strong transcription	Genic enhancers	JARID2	-0.0633	-0.032625	3.84646e-27	8.58356e-18	1.61117e-34
chr8	66437951	66440143	2193	7	Shore;Island	Enhancers;Flanking Active TSS;Active TSS	Enhancers;Flanking Active TSS;Active TSS	ADHFE1	-0.1788	-0.0518571	3.99052e-19	5.83041e-17	1.829e-34
chr2	239249160	239250948	1789	6	Open sea	Enhancers;Flanking Active TSS	Enhancers	HDAC4	-0.1663	-0.0299167	6.89316e-31	1.17715e-15	1.8885e-34
chr13	113319212	113323165	3954	14	Shelf;Shore;Island	Strong transcription	Strong transcription	LAMP1	-0.0969	-0.03595	9.38178e-26	1.4488e-09	2.31895e-34
chr3	188396565	188397547	983	2	Open sea	Weak transcription;Flanking Active TSS	Enhancers;Flanking Active TSS	LPP	-0.2759	-0.2055	1.73854e-34	1.52153e-22	2.50706e-34
chr7	151185495	151188878	3384	21	Open sea	Flanking Active TSS;Transcr. at gene 5' and 3';Active TSS;Enhancers	Active TSS;Flanking Active TSS;Enhancers	ASB10	-0.0903	-0.0446333	1.21064e-29	1.16497e-14	2.68614e-34
chr7	151130210	151131489	1280	7	Shelf;Open sea	Strong transcription	Strong transcription	AGAP3	0.1058	0.0470571	3.26306e-30	2.5482e-13	3.34253e-34
chr18	77016877	77017594	718	17	Open sea	Genic enhancers;Strong transcription;Weak transcription	Strong transcription	MBP	-0.1156	-0.0393059	6.25862e-21	1.99275e-09	4.32883e-34
chr15	40216691	40217501	811	4	Open sea	Quiescent/Low	Quiescent/Low	PAK6;BUB1B	-0.1581	-0.0684	2.71327e-23	1.02926e-24	5.37865e-34
chr19	41308686	41308939	254	3	Shore	Flanking Active TSS	Flanking Active TSS	TGFB1;CCDC97	-0.1143	-0.0728	5.64636e-20	2.70808e-20	5.57807e-34
chr2	178680219	178681057	839	2	Open sea	Strong transcription	Genic enhancers	TTN;TTN-AS1	-0.1727	-0.1504	1.70796e-34	1.26765e-20	5.61793e-34
chr8	2075170	2076598	1429	7	Open sea	Genic enhancers	Genic enhancers	MYOM2	-0.2073	-0.0647571	1.52123e-23	1.6027e-21	6.04694e-34
chr2	178704018	178705725	1708	6	Open sea	Genic enhancers;Strong transcription	Genic enhancers;Strong transcription	TTN;TTN-AS1	-0.1891	-0.1334	4.66436e-35	3.32897e-10	6.075e-34
chr15	72319783	72321085	1303	17	Island;Shore	Weak Repressed PolyComb;Flanking Active TSS;Enhancers	Weak transcription;Flanking Active TSS;Enhancers;Quiescent/Low	RP11-106M3.2;RP11-106M3.3;CELF6	0.0641	0.0111176	4.83061e-13	2.96029e-11	6.43646e-34
chr5	141363597	141365415	1819	15	Shore;Island	Heterochromatin;ZNF genes & repeats	Weak transcription;ZNF genes & repeats	PCDHGA1;PCDHGB1;PCDHGA2;PCDHGB2;PCDHGA3;PCDHGA4;PCDHGA5	0.1013	0.0629733	3.71004e-35	2.25842e-05	6.52631e-34
chr17	44183616	44184198	583	2	Shelf	Weak transcription;Enhancers	Enhancers	ASB16-AS1	-0.178	-0.12905	4.6489e-33	5.8704e-25	7.37347e-34
chr19	3958345	3959752	1408	5	Shore;Island	Transcr. at gene 5' and 3';Genic enhancers	Transcr. at gene 5' and 3';Genic enhancers;Strong transcription	DAPK3	-0.1195	-0.06402	4.1367e-29	3.21837e-19	7.56286e-34
chr17	82858508	82861541	3034	15	Shore;Island	Weak transcription;Enhancers	Weak transcription;Enhancers	TBCD;HEXDC	0.1073	0.0317067	3.60681e-20	8.46089e-16	7.64952e-34
chr22	30967820	30971333	3514	18	Shore;Island	Flanking Active TSS;Active TSS;Enhancers;Weak transcription	Flanking Active TSS;Active TSS;Transcr. at gene 5' and 3';Genic enhancers	MORC2;TUG1;TUG1_1;TUG1_2	-0.1635	-0.03665	3.39061e-11	1.6187e-13	7.74209e-34
chr1	146017973	146018371	399	3	Shore	Strong transcription;Genic enhancers	Genic enhancers;Transcr. at gene 5' and 3'	HFE2	-0.1507	-0.109167	5.52517e-31	8.54541e-23	9.23763e-34
chr10	86942386	86943386	1001	5	Shore;Island	Bivalent Enhancer;Flanking Bivalent TSS/Enh	Weak Repressed PolyComb;Flanking Bivalent TSS/Enh	MMRN2	-0.1323	-0.0392	2.13152e-10	3.07756e-24	1.06031e-33
chr8	123025425	123026835	1411	5	Open sea	Flanking Active TSS;Enhancers;Weak transcription	Flanking Active TSS;Enhancers;Weak transcription	DERL1;RP11-557C18.3	-0.1645	-0.07904	2.58044e-16	9.5318e-31	1.18025e-33
chr7	151237218	151238683	1466	11	Shore;Island	Genic enhancers	Genic enhancers;Strong transcription	CHPF2;MIR671	-0.1875	-0.0320818	2.55803e-12	5.87467e-36	1.24132e-33
chr22	41436108	41436112	5	2	Open sea	Transcr. at gene 5' and 3'	Genic enhancers	TOB2	-0.1038	-0.08625	3.0936e-34	9.20535e-20	1.25002e-33
chr1	229270448	229271769	1322	12	Shore;Island	Enhancers;Flanking Active TSS;Active TSS	Enhancers;Flanking Active TSS;Active TSS	RAB4A;RP5-1061H20.4;RP5-1061H20.3	-0.1031	-0.007425	2.69462e-17	1.56821e-15	1.29985e-33
chr1	12618199	12619944	1746	8	Island;Shore	Active TSS;Flanking Active TSS	Active TSS;Flanking Active TSS	DHRS3;RP11-474O21.5	-0.199	-0.05755	2.81902e-22	6.72524e-15	1.55962e-33
chr8	143958935	143959453	519	5	Open sea	Flanking Active TSS;Genic enhancers	Enhancers	PLEC;ZC3H3;EEF1D	-0.1883	-0.1122	8.50417e-29	7.29201e-15	1.6652e-33
chr20	45944303	45946381	2079	7	Shore;Island	Genic enhancers	Genic enhancers	PCIF1;ZNF335	-0.1633	-0.0823714	9.86062e-32	9.02704e-11	1.85866e-33
chr17	42404041	42406044	2004	7	Shore;Island	Genic enhancers;Enhancers	Genic enhancers;Enhancers	STAT3	0.1101	0.0453857	1.86696e-20	5.85735e-14	1.88209e-33
chr10	29470297	29470524	228	3	Open sea	Genic enhancers	Genic enhancers	SVIL-AS1	-0.1499	-0.1023	3.86406e-31	1.93102e-19	2.16862e-33
chr1	207822406	207823985	1580	6	Open sea	Transcr. at gene 5' and 3';Active TSS	Transcr. at gene 5' and 3';Flanking Active TSS;Active TSS	MIR29B2CHG	-0.1804	-0.0854	6.42787e-31	4.34858e-14	2.38325e-33
chr7	43877855	43878621	767	5	Open sea	Transcr. at gene 5' and 3'	Transcr. at gene 5' and 3'	URGCP-MRPS24;URGCP	-0.1152	-0.08026	2.85847e-27	8.05211e-20	3.06604e-33
chr3	45942665	45943675	1011	7	Open sea	Genic enhancers;Weak transcription	Genic enhancers;Enhancers	CXCR6;FYCO1	-0.1117	-0.0530571	5.89007e-28	4.15433e-12	3.64646e-33
chr7	21967921	21967958	38	2	Open sea	Weak Repressed PolyComb	Quiescent/Low		0.1797	0.10945	5.97667e-24	7.15566e-33	3.64848e-33
chr17	81922381	81924999	2619	14	Shore;Island	Transcr. at gene 5' and 3';Active TSS;Flanking Active TSS	Transcr. at gene 5' and 3';Flanking Active TSS;Active TSS	MAFG;RP11-498C9.12;SIRT7	-0.1605	-0.0361214	7.57961e-19	3.23405e-17	3.98582e-33
chr11	114083089	114083447	359	3	Island;Shore	Genic enhancers	Flanking Active TSS	ZBTB16	-0.2099	-0.121633	3.22424e-28	6.37552e-20	4.16719e-33
chr17	63972677	63974348	1672	8	Open sea	Strong transcription;Genic enhancers;Enhancers	Enhancers;Flanking Active TSS	SCN4A;CTC-264K15.6	-0.1007	-0.03585	2.7332e-15	5.4887e-16	4.2534e-33
chr7	130732887	130735170	2284	16	Shore;Island	ZNF genes & repeats;Bivalent/Poised TSS	ZNF genes & repeats;Active TSS;Bivalent/Poised TSS;Repressed PolyComb	KLF14	-0.0619	0.00265	6.81228e-13	3.57869e-20	4.50771e-33
chr6	30645728	30650118	4391	42	Shore;Island;Shelf	Weak transcription;Enhancers;Flanking Active TSS;Active TSS;Strong transcription	Enhancers;Flanking Active TSS;Active TSS;NA;Weak transcription;Strong transcription	ATAT1;C6orf136;AL662800.2	-0.113	-0.0177786	1.69244e-05	1.0207e-14	4.58269e-33
chr1	55212916	55212975	60	2	Shore	Flanking Active TSS	Flanking Active TSS	USP24	-0.2303	-0.188	1.21631e-32	1.72607e-23	4.87568e-33
chr7	97024304	97027045	2742	27	Island;Shore;Shelf	Flanking Bivalent TSS/Enh;Bivalent/Poised TSS;Repressed PolyComb;Bivalent Enhancer	Flanking Bivalent TSS/Enh;Bivalent/Poised TSS;Repressed PolyComb;Bivalent Enhancer	DLX5	0.1006	0.0471259	3.28518e-28	0.000272888	5.06222e-33
chr5	181200170	181201688	1519	6	Shelf	Genic enhancers	Genic enhancers		-0.0974	-0.0531	1.51406e-23	2.81663e-15	5.90748e-33
chr1	28578897	28580025	1129	8	Shelf;Shore	Strong transcription;Genic enhancers	Genic enhancers	SNORD99;SNHG12;PHACTR4	-0.1447	-0.0500375	2.48957e-20	1.95107e-27	6.20239e-33
chr8	141299097	141300634	1538	6	Open sea	Enhancers;Flanking Active TSS	Enhancers	SLC45A4	-0.1396	-0.0669167	5.08847e-27	2.02625e-11	8.0942e-33
chr1	17631655	17632388	734	2	Open sea	Genic enhancers	Genic enhancers		-0.2152	-0.136	2.19826e-28	2.31303e-29	8.24895e-33
chr18	57732845	57732934	90	3	Open sea	Weak transcription	Weak transcription	RP11-35G9.5;ATP8B1	-0.1763	-0.138467	8.08844e-33	1.16998e-15	8.5255e-33
chr12	4443862	4446095	2234	12	Shore;Island	Flanking Active TSS	Flanking Active TSS	FGF6	-0.0975	-0.06875	3.42683e-36	4.37146e-06	9.26376e-33
chr2	219308377	219308894	518	4	Shore	Repressed PolyComb	Weak Repressed PolyComb;Repressed PolyComb	PTPRN	0.0842	0.0232	2.11989e-07	9.32323e-37	1.10413e-32
chr16	75062212	75064677	2466	8	Open sea	Flanking Active TSS;Enhancers	Flanking Active TSS;Enhancers	ZNRF1;WDR59	-0.1679	-0.0757	8.10436e-20	2.68648e-13	1.13153e-32
chr16	1941306	1941445	140	2	Shore	Transcr. at gene 5' and 3'	Transcr. at gene 5' and 3'	MSRB1	-0.1912	-0.15835	2.60208e-33	9.9687e-19	1.16972e-32
chr7	100887640	100889668	2029	7	Shore;Island	Genic enhancers;Transcr. at gene 5' and 3';Flanking Active TSS;Active TSS	Genic enhancers;Transcr. at gene 5' and 3';Flanking Active TSS;Active TSS	SRRT;ACHE;UFSP1	-0.2094	-0.0484714	1.00885e-16	4.31358e-29	1.17256e-32
chr5	6365481	6366231	751	4	Open sea	Flanking Active TSS;Genic enhancers;Transcr. at gene 5' and 3'	Enhancers		-0.1777	-0.109525	1.90829e-31	2.30945e-16	1.25447e-32
chr16	67540088	67540684	597	6	Shore	Genic enhancers	Genic enhancers		-0.1067	-0.04405	2.51572e-31	2.40312e-16	1.40662e-32
chr19	583048	585259	2212	4	Shore;Island	Genic enhancers;Enhancers;Weak Repressed PolyComb	Weak transcription;Bivalent Enhancer;Weak Repressed PolyComb	BSG	-0.1903	-0.088475	1.45645e-23	8.83306e-22	1.45822e-32
chr7	838402	838938	537	6	Open sea	Genic enhancers	Genic enhancers		-0.1715	-0.0964167	3.22242e-33	2.07897e-11	1.91625e-32
chr16	4052291	4053531	1241	10	Open sea	Enhancers;Flanking Active TSS	Enhancers;Flanking Active TSS;Active TSS	ADCY9	-0.1489	-0.06808	1.05765e-19	8.20209e-18	1.97731e-32
chr1	117607611	117608190	580	2	Shore	Flanking Active TSS	Flanking Active TSS	FAM46C	-0.2842	-0.1497	2.49282e-18	1.78669e-33	2.98044e-32
chr12	47797158	47798315	1158	3	Open sea	Strong transcription;Genic enhancers	Strong transcription;Genic enhancers;Enhancers	HDAC7	-0.1258	-0.0456667	9.60275e-24	1.28123e-29	3.11506e-32
chr17	37512620	37512905	286	4	Island	Transcr. at gene 5' and 3';Genic enhancers;Weak transcription	Genic enhancers;Strong transcription	DUSP14	-0.1467	-0.116525	4.77051e-33	5.37681e-12	3.52896e-32
chr17	4541995	4545235	3241	8	Open sea	Genic enhancers;Transcr. at gene 5' and 3';Strong transcription	Genic enhancers;Strong transcription;Transcr. at gene 5' and 3';Active TSS	MYBBP1A	-0.1229	-0.0588375	1.17095e-29	4.25627e-11	3.94478e-32
chr4	184812203	184813443	1241	7	Open sea	Flanking Active TSS	Enhancers;Flanking Active TSS	RP11-701P16.2;ACSL1	-0.1643	-0.0961143	1.7719e-28	5.04146e-13	4.03381e-32
chr16	73049114	73049963	850	4	Shore	Flanking Active TSS;Enhancers	Flanking Active TSS;Enhancers	ZFHX3;ENSG00000271009	-0.1914	-0.1093	1.9917e-25	1.22911e-20	4.13842e-32
chr3	52546690	52547277	588	2	Open sea	Weak transcription	Strong transcription	SMIM4;PBRM1	-0.2214	-0.1708	8.34632e-33	2.073e-17	4.24958e-32
chr1	8259162	8259884	723	2	Open sea	Enhancers;Flanking Active TSS	Enhancers;Active TSS		-0.1833	-0.11215	1.3371e-20	9.36901e-33	4.64967e-32
chr5	137889033	137889819	787	9	Shore;Island	Active TSS;Flanking Active TSS;Quiescent/Low	Flanking Active TSS	RP11-381K20.2;PKD2L2	-0.2339	-0.0290333	5.56894e-15	8.95472e-24	4.71519e-32
chr19	53927890	53928776	887	2	Open sea	Weak Repressed PolyComb	Weak Repressed PolyComb	CACNG7	0.1068	0.0558	4.95527e-15	1.49142e-33	5.02102e-32
chr11	63996361	63998088	1728	7	Shelf;Shore	Genic enhancers;Strong transcription	Strong transcription	OTUB1	-0.0542	-0.0193857	1.54723e-22	1.82614e-21	5.16454e-32
chr6	89409990	89410985	996	3	Shore	Flanking Active TSS;Active TSS	Flanking Active TSS	RRAGD	-0.2022	-0.116167	2.48736e-20	3.78284e-25	5.22221e-32
chr12	56269507	56271349	1843	6	Shelf;Open sea	Transcr. at gene 5' and 3'	Transcr. at gene 5' and 3';Flanking Active TSS;Enhancers	RP11-977G19.14;COQ10A	-0.1457	-0.08825	8.50413e-28	1.399e-13	5.83245e-32
chr10	132397775	132399192	1418	7	Shore	Flanking Active TSS;Enhancers	Flanking Active TSS	PWWP2B	-0.1477	-0.0773	4.78127e-23	2.50039e-13	5.89809e-32
chr5	2038413	2038628	216	3	Island	Bivalent/Poised TSS	Active TSS		0.1043	0.0501667	1.87534e-18	2.75639e-32	6.02093e-32
chr1	38027358	38027878	521	2	Open sea	Genic enhancers	Genic enhancers;Enhancers		-0.117	-0.0817	2.7794e-32	1.04181e-19	8.01026e-32
chr2	231451922	231452775	854	4	Open sea	Weak transcription	Weak transcription	AC017104.2	-0.0946	-0.050875	5.60211e-25	8.13168e-15	9.36876e-32
chr9	4804013	4804778	766	4	Shore;Island	Flanking Active TSS	Flanking Active TSS	KLF4P1;RCL1	-0.2002	-0.123075	3.51635e-29	5.70484e-20	9.9911e-32
chr11	78209530	78210456	927	8	Shore;Island	Strong transcription	Strong transcription	USP35	0.1216	0.0326375	9.40941e-12	1.02998e-21	1.07688e-31
chr12	124324476	124326361	1886	10	Island;Shore	ZNF genes & repeats;Strong transcription	ZNF genes & repeats;Strong transcription	NCOR2	-0.0878	-0.01387	1.3657e-27	1.0857e-10	1.11127e-31
chr1	230112974	230114608	1635	6	Open sea	Enhancers	Enhancers	GALNT2	-0.1819	-0.0915	7.04976e-25	5.55448e-13	1.12786e-31
chr12	123761397	123763496	2100	13	Shore;Island	Weak transcription;Repressed PolyComb;Bivalent/Poised TSS;Flanking Bivalent TSS/Enh;Bivalent Enhancer;Weak Repressed PolyComb	Repressed PolyComb;Bivalent/Poised TSS;Bivalent Enhancer;Weak Repressed PolyComb	DNAH10;ATP6V0A2	0.1625	0.0664231	5.54689e-30	5.1424e-07	1.2423e-31
chr1	6588508	6589276	769	4	Open sea	Transcr. at gene 5' and 3'	Genic enhancers	ZBTB48	-0.1224	-0.061325	4.41414e-19	3.21574e-18	1.36123e-31
chr10	22315069	22317485	2417	15	Shore;Island	Quiescent/Low;Active TSS;Flanking Active TSS;Weak transcription	Enhancers;Active TSS;Flanking Active TSS	COMMD3;COMMD3-BMI1	-0.2231	-0.02862	7.82642e-08	2.24535e-25	1.55921e-31
chr19	48754873	48756952	2080	10	Shore;Shelf	Weak transcription;Enhancers;Flanking Active TSS	Weak transcription;Enhancers	FGF21;FUT1	-0.1303	-0.05924	1.32064e-21	6.05688e-14	1.99694e-31
chr17	74432972	74433530	559	3	Shore	Bivalent/Poised TSS;Flanking Active TSS	Active TSS;Flanking Active TSS	GPRC5C	-0.1315	-0.109367	2.27185e-32	2.34618e-14	2.1895e-31
chr1	100141701	100142800	1100	5	Open sea	Strong transcription;Weak transcription	Strong transcription	TRMT13	-0.1622	-0.05088	7.04592e-17	8.60127e-28	2.25502e-31
chr4	2817124	2818751	1628	10	Shore;Island	Enhancers;Flanking Active TSS	Enhancers;Flanking Active TSS;Active TSS	SH3BP2	0.0993	0.05136	6.22925e-29	2.28424e-07	2.28415e-31
chr22	26556711	26556730	20	2	Open sea	Flanking Active TSS	Flanking Active TSS	MIR548J;TPST2	-0.2331	-0.14125	6.58864e-21	8.06039e-32	2.36524e-31
chr12	57251266	57252650	1385	7	Open sea	Active TSS;Flanking Active TSS;Weak transcription	Active TSS;Flanking Active TSS;Weak transcription	STAC3;RP11-123K3.4	-0.1241	-0.0766429	8.61753e-28	6.04215e-13	3.24959e-31
chr19	2231868	2232170	303	2	Shore	Transcr. at gene 5' and 3'	Genic enhancers	DOT1L;PLEKHJ1	-0.2249	-0.1377	1.10878e-25	4.78413e-29	3.64974e-31
chr4	185149602	185150098	497	2	Open sea	Weak transcription	Enhancers;Weak transcription	SLC25A4	-0.1916	-0.161	8.5525e-32	8.43469e-18	3.85355e-31
chr10	101005469	101006700	1232	7	Island	Genic enhancers	Genic enhancers;Strong transcription	LZTS2	0.0999	0.0780429	9.30844e-33	1.00707e-09	4.19532e-31
chr5	205093	205831	739	5	Open sea	Strong transcription;Genic enhancers	Strong transcription	CCDC127	-0.1393	-0.06158	1.00694e-20	4.899e-14	4.24515e-31
chr8	69830811	69832718	1908	5	Shore;Island	Flanking Active TSS;Transcr. at gene 5' and 3'	Transcr. at gene 5' and 3';Flanking Active TSS	SLCO5A1;RP11-159H10.3	-0.1566	-0.06428	7.88557e-18	5.84801e-19	4.45004e-31
chr11	22674346	22674761	416	3	Open sea	Enhancers	Quiescent/Low;Enhancers	GAS2	-0.1373	-0.0813667	1.16723e-19	8.28539e-18	5.60849e-31
chr7	101952850	101953123	274	5	Open sea	Flanking Active TSS;Enhancers	Flanking Active TSS	CUX1	-0.158	-0.0669	2.94849e-17	8.85608e-18	5.9842e-31
chr7	22725790	22726535	746	4	Open sea	Flanking Active TSS	Flanking Active TSS	IL6;AC073072.5	-0.1105	-0.0696	7.13497e-24	1.79183e-19	8.53574e-31
chr16	30894031	30896008	1978	17	Island;Shore	Active TSS;Flanking Active TSS;Enhancers	Active TSS;Flanking Active TSS	BCL7C;AC106782.20;MIR762HG;CTF1	-0.1217	-0.0317412	3.57075e-07	2.12317e-18	8.56955e-31
chr17	7220241	7221065	825	6	Island;Shore	Active TSS;Flanking Active TSS;Transcr. at gene 5' and 3'	Active TSS;Flanking Active TSS	ACADVL;DLG4	-0.1618	-0.0283833	3.26549e-06	1.82417e-36	9.33889e-31
chr17	58755189	58756493	1305	16	Shore;Island	Repressed PolyComb;Bivalent/Poised TSS;NA;Flanking Bivalent TSS/Enh	Repressed PolyComb;NA;Bivalent/Poised TSS;Flanking Bivalent TSS/Enh	PPM1E	0.0371	0.00873125	2.96645e-14	3.25105e-12	1.19971e-30
chr10	24464763	24466429	1667	7	Open sea	Enhancers;Flanking Active TSS	Enhancers;Flanking Active TSS	KIAA1217	-0.1537	-0.0883286	1.13227e-26	9.57482e-10	1.24244e-30
chr4	3340209	3341058	850	3	Island;Shore	Enhancers	Enhancers		-0.1617	-0.0919333	7.79929e-21	2.54681e-22	1.27236e-30
chr9	134409270	134410384	1115	5	Island;Shore	Genic enhancers;Transcr. at gene 5' and 3'	Flanking Active TSS;Enhancers	RXRA	-0.1383	-0.07962	9.51692e-28	3.76918e-14	1.31844e-30
chr20	41299990	41300499	510	4	Open sea	Enhancers	Enhancers		-0.1298	-0.081975	6.39301e-23	4.39032e-19	1.38218e-30
chr15	42155641	42157717	2077	9	Open sea	Enhancers;Flanking Active TSS	Flanking Active TSS;Enhancers	PLA2G4F	-0.15	-0.0432444	1.74757e-22	1.97763e-14	1.4808e-30
chr22	27802229	27804664	2436	10	Island;Shore;Shelf	Active TSS;Flanking Active TSS;Weak transcription;Enhancers	Flanking Active TSS;Enhancers	MN1	-0.1823	-0.04502	1.27317e-20	1.66386e-16	1.75307e-30
chr17	46170866	46172499	1634	8	Open sea	Strong transcription;Weak transcription	Genic enhancers;Weak transcription	KANSL1;AC217773.1	-0.1407	-0.0101125	1.43879e-27	7.36834e-09	1.92777e-30
chr14	23414073	23415334	1262	4	Open sea	Strong transcription;Genic enhancers;Transcr. at gene 5' and 3'	Strong transcription	MYH7;CTD-2201G16.1	-0.118	-0.101875	1.02515e-30	4.50012e-12	1.96819e-30
chr22	26499227	26499611	385	4	Island;Shore	Strong transcription;Genic enhancers	Genic enhancers;Transcr. at gene 5' and 3'	TFIP11	-0.1842	-0.0967	5.93487e-31	6.98739e-13	1.97862e-30
chr22	41517677	41518461	785	2	Open sea	Transcr. at gene 5' and 3';Genic enhancers	Genic enhancers	ACO2	-0.1262	-0.1214	4.75438e-31	3.07492e-17	2.17994e-30
chr6	31772490	31773406	917	11	Open sea	Weak transcription;Enhancers	Weak transcription;Enhancers	VWA7	-0.1534	-0.0428455	1.52669e-19	4.44002e-16	2.43982e-30
chr10	86716715	86718084	1370	6	Open sea	Genic enhancers	Genic enhancers		-0.1427	-0.0736167	9.29052e-22	8.46235e-15	3.49811e-30
chr2	178522728	178523336	609	5	Open sea	Weak transcription;Active TSS	Weak transcription;Flanking Active TSS;Active TSS	TTN-AS1	-0.1475	-0.0593	3.11413e-18	5.63549e-26	3.70389e-30
chr22	44024435	44026318	1884	11	Island;Shore	Active TSS;Transcr. at gene 5' and 3';Flanking Active TSS	Active TSS;Flanking Active TSS	PARVB	-0.2145	-0.0679455	8.00556e-20	2.50484e-16	4.28442e-30
chr1	175015318	175015934	617	3	Open sea	Strong transcription;Genic enhancers	Genic enhancers	MRPS14	-0.1779	-0.138167	6.29876e-28	1.4276e-15	5.22763e-30
chr17	81696478	81697521	1044	6	Shore	Strong transcription;Genic enhancers	Strong transcription;Genic enhancers	HGS	-0.1824	-0.0750667	2.07171e-17	3.11187e-19	5.67054e-30
chr3	121660897	121661944	1048	9	Open sea	Active TSS;Enhancers;Weak transcription	Active TSS;Genic enhancers;Weak transcription	HCLS1	-0.1047	-0.0178111	5.48885e-23	2.38588e-13	6.21514e-30
chr9	136850663	136853001	2339	14	Shore;Shelf	Transcr. at gene 5' and 3';Genic enhancers;Weak transcription	Flanking Active TSS;Transcr. at gene 5' and 3';Genic enhancers;Enhancers	MAMDC4;RABL6;PHPT1	-0.1256	-0.04965	1.79389e-24	4.89636e-11	6.46103e-30
chr16	2340350	2341826	1477	7	Island	Active TSS;Flanking Active TSS;Enhancers	Active TSS;Flanking Active TSS;Quiescent/Low	ABCA17P;ABCA3	0.0567	0.00778571	0.000100209	1.9445e-36	7.61414e-30
chr17	57994383	57996640	2258	7	Open sea	Enhancers;Weak transcription	Enhancers;Weak transcription	VEZF1;RP11-159D12.5	-0.1423	-0.0692857	3.1402e-20	2.62072e-14	8.20842e-30
chr17	8142296	8143312	1017	4	Open sea	Genic enhancers	Genic enhancers		-0.085	-0.061	2.13354e-28	3.3358e-16	9.60415e-30
chr3	12806151	12807089	939	4	Shelf	Genic enhancers	Genic enhancers		-0.0665	-0.046425	5.00463e-29	3.66599e-14	1.16002e-29
chr8	141439092	141440314	1223	4	Shelf;Shore	Weak transcription;Weak Repressed PolyComb	Weak transcription	MROH5	-0.1142	-0.0664	2.74454e-20	5.70484e-20	1.16841e-29
chr20	44552208	44553019	812	3	Open sea	Enhancers;Flanking Active TSS	Enhancers	PKIG	-0.1541	-0.0864667	2.18008e-22	1.37638e-16	1.34365e-29
chr6	44225874	44229460	3587	9	Shore;Shelf;Open sea	Flanking Active TSS;Transcr. at gene 5' and 3'	Enhancers;Flanking Active TSS	SLC29A1	-0.15	-0.0620111	8.87011e-25	2.30318e-17	1.36201e-29
chr3	160401054	160404714	3661	11	Island;Shore;Shelf	Flanking Active TSS;Weak transcription	Flanking Active TSS;Weak transcription	SMC4;IFT80;RP11-432B6.3;MIR15B;MIR16-2	0.1218	0.0574909	1.99304e-24	1.85379e-10	2.02599e-29
chr7	879444	879946	503	4	Shore	Transcr. at gene 5' and 3';Flanking Active TSS	Flanking Active TSS	SUN1;GET4;RP11-449P15.2	-0.1418	-0.106725	2.2769e-28	1.79039e-16	2.08481e-29
chr17	7225237	7225835	599	2	Open sea	Genic enhancers	Strong transcription	ACADVL;DVL2	-0.1672	-0.11105	4.0778e-27	1.47739e-24	2.13684e-29
chr20	63950895	63952386	1492	8	Open sea;Shelf	Transcr. at gene 5' and 3';Flanking Active TSS	Flanking Active TSS	UCKL1;UCKL1-AS1	-0.171	-0.0600125	6.40501e-13	1.21447e-27	2.32884e-29
chr3	14525648	14526517	870	5	Open sea	Flanking Active TSS;Enhancers	Flanking Active TSS;Enhancers	GRIP2	-0.084	-0.05344	8.48581e-23	4.13848e-17	2.48708e-29
chr1	31575090	31578017	2928	21	Open sea	Enhancers;Bivalent Enhancer;Flanking Bivalent TSS/Enh;Bivalent/Poised TSS;Active TSS	Weak transcription;Enhancers;Weak Repressed PolyComb;Bivalent/Poised TSS;Flanking Bivalent TSS/Enh;Active TSS	TINAGL1;RP11-73M7.1	0.1032	0.046519	6.72842e-26	3.8034e-05	2.58242e-29
chr8	123645694	123645902	209	4	Open sea	Transcr. at gene 5' and 3'	Genic enhancers	KLHL38;CTD-2552K11.2	-0.1335	-0.090875	4.1157e-25	3.2953e-21	2.67439e-29
chr19	10400996	10401325	330	2	Shelf;Shore	Flanking Active TSS	Transcr. at gene 5' and 3';Flanking Active TSS	CDC37	-0.1056	-0.0959	1.19833e-29	9.99693e-19	2.74083e-29
chr3	152340153	152341631	1479	4	Open sea	Weak transcription;Enhancers	Enhancers;Genic enhancers	MBNL1	-0.1645	-0.119925	2.82725e-21	6.1702e-13	2.76659e-29
chr17	81833628	81835562	1935	12	Island;Shore	Transcr. at gene 5' and 3';Active TSS;NA;Flanking Active TSS;Enhancers	Active TSS;Transcr. at gene 5' and 3';NA;Flanking Active TSS;Enhancers	FAM195B;PPP1R27	-0.206	-0.0408	9.81891e-11	3.94791e-32	2.97955e-29
chr12	6967381	6969317	1937	7	Shelf;Shore	Strong transcription;Transcr. at gene 5' and 3'	Strong transcription;Genic enhancers;Transcr. at gene 5' and 3'	PHB2;SCARNA12	-0.1223	-0.0447714	4.34746e-13	2.21524e-15	3.56842e-29
chr2	202036321	202036746	426	4	Shore	Active TSS;Flanking Active TSS;Transcr. at gene 5' and 3'	Flanking Active TSS;Active TSS;Transcr. at gene 5' and 3'	FZD7	-0.0896	-0.079825	1.49455e-28	3.12712e-16	4.02535e-29
chr6	31769476	31770107	632	3	Open sea	Strong transcription;Genic enhancers	Genic enhancers;Weak transcription	VWA7	-0.122	-0.0655667	4.25908e-23	6.40989e-17	4.0403e-29
chr5	150616255	150618131	1877	8	Open sea	Flanking Active TSS;Enhancers	Enhancers	CTB-140J7.2;SYNPO	-0.1534	-0.05285	1.20842e-22	8.29589e-15	4.23708e-29
chr17	17811691	17815210	3520	17	Shore;Island;Shelf	Genic enhancers;Transcr. at gene 5' and 3'	Genic enhancers;Transcr. at gene 5' and 3'	RAI1;SREBF1;MIR6777;MIR33B	-0.0981	-0.0402706	4.30834e-29	2.38801e-07	5.26991e-29
chr16	68259546	68260086	541	4	Open sea	Transcr. at gene 5' and 3';Genic enhancers	Genic enhancers	RP11-96D1.7;PLA2G15	-0.1554	-0.0891	6.32632e-23	2.19994e-18	5.5157e-29
chr17	78979861	78980274	414	8	Open sea	Flanking Active TSS;Active TSS	Flanking Active TSS	LGALS3BP	0.0846	0.0716125	5.56315e-31	1.15862e-07	5.82666e-29
chr1	980677	984041	3365	14	Shore;Shelf	Transcr. at gene 5' and 3';Flanking Active TSS;Bivalent Enhancer;Flanking Bivalent TSS/Enh;NA	Active TSS;Flanking Active TSS;Enhancers	PERM1	-0.1232	-0.0472929	7.19533e-16	3.6904e-14	5.92738e-29
chr3	52452984	52454887	1904	6	Shelf;Shore	Transcr. at gene 5' and 3';Active TSS;Flanking Active TSS	Enhancers;Flanking Active TSS	TNNC1;NISCH	-0.1731	-0.0757833	1.8855e-23	3.8955e-17	7.52509e-29
chr17	81920774	81921344	571	2	Shore	Transcr. at gene 5' and 3'	Transcr. at gene 5' and 3'	MAFG;SIRT7	-0.1381	-0.11885	3.23436e-29	2.48005e-18	7.85834e-29
chr6	44313294	44314411	1118	11	Island;Shore	Active TSS;Weak Repressed PolyComb	Active TSS;Weak Repressed PolyComb	RP11-444E17.6;AARS2	0.0536	0.00618182	0.00223433	8.59452e-24	9.58665e-29
chr1	24112116	24112927	812	10	Open sea	Flanking Active TSS	Flanking Active TSS;Enhancers	MYOM3	-0.1661	-0.04197	4.02548e-14	1.93148e-15	9.80797e-29
chr19	13098491	13100446	1956	9	Island;Shore	Flanking Active TSS;Active TSS;Genic enhancers	Enhancers;Weak transcription	NFIX;LYL1	-0.1549	-0.0348111	8.42215e-18	2.06691e-21	1.12372e-28
chr11	22666035	22668267	2233	14	Shore;Island	Quiescent/Low;Active TSS	Enhancers;Flanking Active TSS;Active TSS	GAS2	-0.1907	-0.0478714	1.02174e-12	5.45166e-14	1.167e-28
chr3	9703223	9704952	1730	10	Shore;Island	Strong transcription;Bivalent Enhancer;Flanking Bivalent TSS/Enh	Strong transcription;Bivalent Enhancer;Weak Repressed PolyComb;Flanking Bivalent TSS/Enh	CPNE9	-0.0843	-0.00349	1.07574e-15	1.02854e-13	1.18004e-28
chr20	45407495	45408878	1384	6	Shore	Flanking Active TSS;Transcr. at gene 5' and 3'	Flanking Active TSS;Transcr. at gene 5' and 3'	DBNDD2;TP53TG5;SYS1-DBNDD2	-0.1435	-0.0828667	9.04514e-19	1.02283e-10	1.54304e-28
chr17	79080009	79080531	523	3	Open sea	Genic enhancers	Strong transcription	ENGASE	-0.1323	-0.122367	2.12471e-29	2.0613e-12	1.68128e-28
chr7	99629746	99629891	146	5	Open sea	Strong transcription	Strong transcription	ZSCAN25	-0.0916	-0.07186	7.81904e-26	5.08053e-18	1.78407e-28
chr22	49962430	49963616	1187	4	Island;Shore	Transcr. at gene 5' and 3'	Active TSS;Transcr. at gene 5' and 3'	PIM3;MIR6821	-0.1423	-0.074175	1.42367e-18	1.49864e-16	1.95091e-28
chr6	162725789	162727468	1680	9	Shore;Island	Weak transcription;Enhancers;Active TSS	Weak transcription;Active TSS;Flanking Active TSS	PARK2;PACRG	-0.1568	-0.0515556	1.59388e-11	2.02238e-19	1.9538e-28
chr1	26189159	26190829	1671	9	Open sea	Strong transcription;Weak transcription	Strong transcription;Weak transcription	CATSPER4;CNKSR1	-0.1173	-0.0411444	7.21239e-11	3.00381e-14	2.07962e-28
chr2	179862625	179863670	1046	4	Shore	Flanking Active TSS;Enhancers;Quiescent/Low	Flanking Active TSS;Quiescent/Low	ZNF385B	-0.1874	-0.127025	4.75666e-26	9.47975e-14	2.14733e-28
chr18	45212628	45213021	394	8	Open sea	Enhancers;Quiescent/Low	Enhancers;Quiescent/Low	SLC14A2	-0.1535	-0.060475	1.12822e-15	4.42384e-16	2.21471e-28
chr11	3093510	3093784	275	5	Shore;Island	Genic enhancers	Weak transcription	OSBPL5	0.1088	0.05834	3.85693e-23	1.91573e-12	2.21706e-28
chr11	22466898	22467065	168	2	Open sea	Enhancers;Flanking Active TSS	Enhancers;Flanking Active TSS	LINC01495	-0.1554	-0.142	4.66141e-29	1.76486e-15	2.24855e-28
chr1	150559766	150561213	1448	4	Shore	Genic enhancers;Flanking Active TSS;Active TSS	Flanking Active TSS;Active TSS	ADAMTSL4;ADAMTSL4-AS1	-0.1531	-0.0445	3.33538e-09	1.19383e-31	2.81584e-28
chr2	96534751	96537902	3152	15	Shore;Island	Flanking Active TSS;Enhancers;Active TSS	Flanking Active TSS;Enhancers;Active TSS	ARID5A	-0.1284	-0.02436	1.22485e-10	7.66204e-14	3.10172e-28
chr11	47352656	47353023	368	4	Shelf	Enhancers	Enhancers		-0.1507	-0.078625	3.57427e-18	1.46888e-17	3.70329e-28
chr8	9141188	9141404	217	5	Open sea	Genic enhancers	Genic enhancers		-0.1992	-0.1424	8.21837e-30	6.47893e-09	4.08952e-28
chr8	141276938	141278170	1233	5	Open sea	Enhancers	Enhancers	ENSG00000253307;LOC105375787;SLC45A4	-0.1103	-0.05146	8.70152e-18	1.06381e-15	4.19718e-28
chr4	17627601	17628254	654	2	Open sea	Genic enhancers;Strong transcription	Genic enhancers	MED28	-0.2683	-0.19775	9.56788e-29	4.85678e-16	4.23113e-28
chr1	32199347	32200268	922	6	Shore	Flanking Active TSS	Flanking Active TSS	CCDC28B	-0.2289	-0.0612333	2.17528e-13	1.94831e-27	4.43799e-28
chr16	67173129	67175392	2264	10	Shore;Island	Flanking Active TSS;Transcr. at gene 5' and 3'	Flanking Active TSS;Transcr. at gene 5' and 3'	NOL3	-0.1121	-0.03927	1.08615e-11	4.10099e-14	4.62139e-28
chr12	48121367	48122003	637	4	Open sea	Active TSS	Flanking Active TSS	PFKM	-0.1774	-0.123125	2.33248e-28	9.46683e-12	4.62488e-28
chr3	47852028	47852454	427	2	Shore;Shelf	Strong transcription	Strong transcription	MAP4	-0.1275	-0.06465	8.16134e-13	1.88772e-29	5.7692e-28
chr21	46391283	46393575	2293	9	Island;Shore	Genic enhancers;Transcr. at gene 5' and 3'	Genic enhancers;Transcr. at gene 5' and 3'	MCM3AP;PCNT	-0.117	-0.0413444	4.47335e-14	2.15575e-20	6.51876e-28
chr5	132294428	132295916	1489	14	Island;Shore	Active TSS;Flanking Active TSS	Flanking Active TSS	P4HA2;SLC22A4	-0.1052	-0.0417429	1.57892e-15	5.33833e-08	6.9146e-28
chr7	131108183	131108972	790	4	Shore	Active TSS;Flanking Active TSS	Active TSS;NA;Flanking Active TSS	LINC-PINT;MKLN1	-0.2329	-0.0602	6.72468e-08	1.199e-30	7.03292e-28
chr1	205632443	205634335	1893	8	Shore;Shelf	Active TSS;Flanking Active TSS;Enhancers;Quiescent/Low	Flanking Active TSS;Enhancers;Weak transcription	ELK4;MFSD4A;RAB29	-0.1316	-0.0690625	5.36181e-16	2.26818e-10	7.60392e-28
chr15	90903345	90905104	1760	10	Island;Shore	Active TSS;Flanking Active TSS;Transcr. at gene 5' and 3';Genic enhancers	Active TSS;Flanking Active TSS;Enhancers;Genic enhancers	MAN2A2	-0.0888	-0.03838	1.70228e-16	6.47152e-10	7.63132e-28
chr10	73647613	73649538	1926	7	Shore;Island	Transcr. at gene 5' and 3'	Flanking Active TSS;Transcr. at gene 5' and 3'	SYNPO2L	-0.1585	-0.0349571	2.54278e-14	8.0348e-20	9.91408e-28
chr17	887387	888083	697	5	Open sea	Enhancers	Weak transcription;Enhancers	NXN	-0.2729	-0.16474	9.13465e-29	4.92854e-10	1.02277e-27
chr12	52008444	52011095	2652	19	Shore;Shelf	Flanking Active TSS;Enhancers;Transcr. at gene 5' and 3'	Flanking Active TSS;Enhancers	GRASP	0.0792	0.0514789	3.29086e-28	2.93273e-07	1.06174e-27
chr1	65058400	65059606	1207	6	Open sea	Genic enhancers;Enhancers;Weak transcription	Genic enhancers;Enhancers	MIR101-1	-0.128	-0.0749167	6.61848e-22	8.08971e-16	1.07309e-27
chr16	3064845	3065807	963	10	Open sea	Flanking Active TSS;Transcr. at gene 5' and 3'	Weak transcription;Flanking Active TSS	IL32	0.1502	0.07978	1.35001e-22	1.41797e-07	1.5065e-27
chr16	680897	683708	2812	19	Island	Flanking Active TSS;Transcr. at gene 5' and 3';Genic enhancers	Flanking Active TSS;Transcr. at gene 5' and 3';Genic enhancers	STUB1;LA16c-313D11.9;MSLN;JMJD8	-0.0996	-0.0272842	9.36379e-13	1.09097e-12	1.60539e-27
chr2	160407861	160409242	1382	8	Island;Shore	Active TSS;Flanking Active TSS;Enhancers	Active TSS;Flanking Active TSS;Weak transcription	MIR4785;RBMS1	0.1273	0.07485	6.93738e-19	2.02623e-08	1.73732e-27
chr17	45061473	45062457	985	5	Island;Shore	Active TSS;Flanking Active TSS	Active TSS;Flanking Active TSS	NMT1;DCAKD	-0.1808	-0.05528	7.63904e-14	8.3475e-20	1.83586e-27
chr12	57824275	57824888	614	4	Open sea	Genic enhancers;Strong transcription	Genic enhancers;Strong transcription	MIR26A2;CTDSP2	-0.1121	-0.067	2.61632e-26	7.40985e-17	1.88284e-27
chr14	102043943	102044765	823	10	Open sea	Transcr. at gene 5' and 3';Genic enhancers	Transcr. at gene 5' and 3';Genic enhancers	DYNC1H1;RP11-1017G21.4	-0.105	-0.04547	4.66582e-14	1.88061e-15	2.00717e-27
chr17	50163563	50166345	2783	11	Shore;Shelf;Open sea	Enhancers;Flanking Active TSS;Transcr. at gene 5' and 3'	Enhancers;Flanking Active TSS	RP11-893F2.14;SGCA	-0.1614	-0.0510545	1.12394e-20	6.15256e-14	2.43893e-27
chr6	43622349	43623115	767	2	Open sea	Strong transcription	Strong transcription	GTPBP2	-0.0961	-0.07165	6.75678e-26	1.01868e-21	3.1105e-27
chr1	226975725	226977562	1838	6	Shore;Island	Flanking Active TSS;Enhancers;Transcr. at gene 5' and 3'	Enhancers;Flanking Active TSS	ADCK3	-0.1508	-0.0805167	1.01107e-22	5.89869e-11	3.33193e-27
chr7	832346	833159	814	9	Open sea	Flanking Active TSS;Transcr. at gene 5' and 3';Genic enhancers	Flanking Active TSS;Genic enhancers	SUN1;ADAP1	-0.1468	-0.0506111	9.27183e-19	1.1491e-10	3.44772e-27
chr17	7283398	7285490	2093	5	Shore;Shelf	Transcr. at gene 5' and 3';Genic enhancers	Flanking Active TSS;Transcr. at gene 5' and 3';Genic enhancers	RP1-4G17.2;SLC2A4	-0.1598	-0.06462	1.69309e-14	1.15089e-23	3.77219e-27
chr4	3285648	3288098	2451	8	Open sea;Shelf	Bivalent Enhancer;Flanking Bivalent TSS/Enh;Repressed PolyComb;Weak Repressed PolyComb	Enhancers;Weak transcription;Flanking Active TSS	MSANTD1	-0.1043	-0.0072625	1.97694e-16	6.90767e-17	3.96884e-27
chr7	2000596	2001869	1274	5	Open sea;Shelf	Weak transcription	Weak transcription	MAD1L1	0.1091	0.0589	6.43193e-24	1.04562e-13	4.14042e-27
chr7	865971	867161	1191	5	Island;Shore	Strong transcription;Genic enhancers	Strong transcription;Genic enhancers	SUN1	-0.1315	-0.06148	4.56811e-20	1.17652e-16	4.34897e-27
chr13	32535951	32536973	1023	4	Open sea	Transcr. at gene 5' and 3';Genic enhancers	Transcr. at gene 5' and 3';Active TSS	N4BP2L2	-0.1606	-0.107675	1.3779e-23	2.24802e-13	5.06666e-27
chr6	104940277	104941494	1218	7	Shore;Island	Bivalent/Poised TSS;Repressed PolyComb	Flanking Bivalent TSS/Enh;Bivalent/Poised TSS;Repressed PolyComb	LINC00577	0.0976	0.0351143	4.81638e-12	6.34847e-12	5.93368e-27
chr15	83282979	83286096	3118	34	Shore;Island	Bivalent/Poised TSS;Flanking Bivalent TSS/Enh;Repressed PolyComb	Repressed PolyComb;Flanking Bivalent TSS/Enh;Bivalent/Poised TSS	RP11-382A20.4;BNC1	0.0621	0.0173971	2.17798e-15	3.91504e-09	6.23671e-27
chr17	76466062	76467684	1623	10	Open sea	Enhancers;Weak transcription	Enhancers;Weak transcription	AANAT	-0.1091	0.00043	2.69359e-09	4.3036e-30	6.29472e-27
chr22	40819551	40820523	973	9	Island;Shore	Active TSS;Flanking Active TSS;Enhancers	Active TSS;Flanking Active TSS;Enhancers	SLC25A17	-0.1777	-0.0507333	3.86637e-09	3.00327e-14	6.85503e-27
chr17	42019442	42020433	992	12	Shore;Island	Weak transcription;Flanking Active TSS;Active TSS	Enhancers;Flanking Active TSS;Active TSS	DNAJC7;NKIRAS2	0.0406	0.00170833	1.26947e-06	4.83234e-20	6.86807e-27
chr17	68454505	68456425	1921	4	Shelf;Shore	Enhancers;Flanking Active TSS	Flanking Active TSS;Active TSS	RP11-120M18.2;WIPI1	-0.2343	-0.091725	1.21334e-15	1.17433e-25	7.08784e-27
chr17	82874959	82876351	1393	6	Shelf;Open sea	Weak transcription;Enhancers;Flanking Active TSS	Weak transcription;Enhancers	TBCD;ZNF750	-0.1689	-0.0286667	3.31583e-19	6.42465e-14	7.43807e-27
chr11	65443128	65444237	1110	6	Open sea	NA;Transcr. at gene 5' and 3';Genic enhancers	NA;Transcr. at gene 5' and 3';Genic enhancers	NEAT1;MIR612;mascRNA-menRNA	-0.1481	-0.0744	3.9907e-18	1.98216e-16	7.80043e-27
chr19	49153742	49156041	2300	8	Shore;Shelf	Flanking Active TSS;Transcr. at gene 5' and 3';Active TSS	Flanking Active TSS;Active TSS	HRC	-0.1278	-0.052475	8.01274e-18	6.18401e-15	8.22144e-27
chr2	219251456	219252049	594	2	Shore	Transcr. at gene 5' and 3'	Transcr. at gene 5' and 3'	TUBA4A;TUBA4B	-0.1616	-0.12245	2.26421e-24	5.72066e-23	8.2788e-27
chr14	102949120	102950051	932	5	Open sea	Transcr. at gene 5' and 3'	Genic enhancers;Transcr. at gene 5' and 3'	CDC42BPB	-0.2162	-0.08278	2.75538e-18	4.87258e-16	8.92117e-27
chr16	73070488	73070916	429	2	Shelf;Open sea	Flanking Active TSS	Flanking Active TSS;Active TSS		-0.1564	-0.0921	6.13072e-22	3.67575e-25	9.71137e-27
chr20	63485191	63486183	993	2	Shelf;Shore	Bivalent Enhancer;Repressed PolyComb	Weak Repressed PolyComb		-0.1398	-0.13395	2.57819e-27	3.07493e-15	1.1234e-26
chr19	13152591	13153509	919	5	Island	Flanking Bivalent TSS/Enh	Flanking Active TSS	IER2;CTC-250I14.6	0.1784	0.05304	3.43233e-18	8.02202e-14	1.15627e-26
chr10	46019368	46021044	1677	8	Shelf	Flanking Active TSS;Enhancers	Enhancers;Weak transcription	NCOA4;AGAP4	-0.1232	-0.0613625	1.2277e-17	1.04719e-13	1.17818e-26
chr8	143430588	143431809	1222	7	Island;Shore	Active TSS;Flanking Active TSS	Active TSS;Flanking Active TSS	MAFA	-0.1616	-0.0456857	2.23395e-14	3.08033e-24	1.39289e-26
chr12	110326382	110327627	1246	6	Open sea	Genic enhancers	Strong transcription	ATP2A2	-0.1557	-0.088	1.2855e-22	2.86375e-13	1.71767e-26
chr11	1946626	1950271	3646	14	Shore;Island;Shelf	Flanking Active TSS;Active TSS;Transcr. at gene 5' and 3';Enhancers	Enhancers;Active TSS;Flanking Active TSS	MRPL23	-0.1136	-0.00772857	1.23932e-14	1.09842e-10	1.90281e-26
chr5	150220458	150221201	744	2	Open sea	Enhancers;Weak transcription	Weak transcription	SLC6A7;CAMK2A	-0.1093	-0.0755	6.01748e-19	1.81483e-26	2.01078e-26
chr2	11775584	11776133	550	4	Open sea	Strong transcription	Genic enhancers;Weak transcription	LPIN1	-0.1878	-0.071025	6.28566e-15	1.31257e-16	2.10857e-26
chr15	72197699	72198948	1250	7	Island;Shore	Bivalent/Poised TSS;Flanking Bivalent TSS/Enh;Genic enhancers	Weak transcription;Enhancers;Genic enhancers	GRAMD2;HEXA;PARP6;PKM	-0.1255	-0.0436571	1.10162e-10	4.94515e-21	2.10946e-26
chr15	92898988	92899521	534	5	Open sea	Weak transcription	Enhancers	RP11-437B10.1;LINC01578;CHD2	-0.1485	-0.1044	1.76513e-26	1.40451e-11	2.31237e-26
chr15	42358025	42358561	537	4	Open sea	Flanking Active TSS;Enhancers	Flanking Active TSS	RP11-164J13.1;CAPN3	-0.1667	-0.10125	1.53478e-27	5.42256e-10	2.47515e-26
chr12	53481941	53482628	688	2	Open sea	Strong transcription;Genic enhancers	Genic enhancers;Strong transcription	MAP3K12	-0.129	-0.1244	9.07865e-27	2.81441e-16	2.79112e-26
chr2	151672395	151672415	21	2	Open sea	Genic enhancers	Genic enhancers		-0.2621	-0.1972	3.61859e-23	2.48211e-23	2.84511e-26
chr21	35049169	35049814	646	7	Open sea	Flanking Active TSS;Enhancers;Weak transcription	Flanking Active TSS;Enhancers	RUNX1	-0.2705	-0.106986	7.52653e-23	1.87596e-12	3.12128e-26
chr7	131103545	131104253	709	3	Shelf;Shore	Enhancers	Transcr. at gene 5' and 3';Genic enhancers	LINC-PINT;MKLN1	-0.2132	-0.1082	1.49616e-20	6.00312e-23	3.40926e-26
chr20	63494714	63496163	1450	5	Island;Shore	Genic enhancers;Transcr. at gene 5' and 3'	Genic enhancers;Transcr. at gene 5' and 3'	EEF1A2	-0.1806	-0.05258	4.18787e-10	7.69468e-23	3.40947e-26
chr17	29614757	29615754	998	3	Shore;Island	Enhancers;Flanking Active TSS;Transcr. at gene 5' and 3'	Enhancers;Genic enhancers;Transcr. at gene 5' and 3'	ABHD15-AS1;CORO6	-0.1173	-0.0809667	3.51415e-20	5.15722e-17	3.41822e-26
chr13	97395873	97396583	711	2	Open sea	Quiescent/Low	Enhancers;Weak transcription		-0.1306	-0.10195	8.0759e-27	5.2465e-15	3.47436e-26
chr2	98086644	98088394	1751	13	Shore;Island	Flanking Active TSS;Quiescent/Low	Flanking Bivalent TSS/Enh;Flanking Active TSS;Active TSS;Quiescent/Low	VWA3B	0.0489	0.0127846	3.36309e-14	8.02721e-11	3.92317e-26
chr1	37990858	37992540	1683	5	Shore;Shelf	Enhancers;Weak transcription	Weak transcription	SF3A3;RNU6-510P	-0.1526	-0.11234	3.29526e-24	3.20501e-12	4.12966e-26
chr22	17119953	17121368	1416	4	Island	Flanking Bivalent TSS/Enh;Bivalent Enhancer;Active TSS	Flanking Bivalent TSS/Enh;Bivalent Enhancer;Active TSS	CECR6;AC006946.15	0.0748	0.021125	0.000109303	4.33022e-30	4.22364e-26
chr1	36305419	36307064	1646	11	Shore;Island	Strong transcription;Weak transcription;Enhancers;Flanking Active TSS;Active TSS	Genic enhancers;Enhancers;Active TSS	SH3D21;THRAP3	-0.1177	-0.0270636	2.24419e-08	1.88825e-14	4.77734e-26
chr8	140465945	140466203	259	2	Shore	Weak transcription	Weak transcription		-0.148	-0.14355	2.86983e-26	2.60203e-17	4.91173e-26
chr19	35754043	35754423	381	2	Shore	Transcr. at gene 5' and 3'	Genic enhancers;Transcr. at gene 5' and 3'	AC002398.9;AC002398.11;AC002398.12;LIN37	-0.1778	-0.12785	6.56977e-24	4.86741e-22	4.95852e-26
chr5	170861250	170862843	1594	16	Shore;Island	Heterochromatin;Active TSS;Bivalent/Poised TSS;Repressed PolyComb	Heterochromatin;Bivalent/Poised TSS	RANBP17	0.1021	0.023175	5.14951e-06	4.00845e-31	5.02483e-26
chr10	1021597	1022726	1130	5	Open sea	Strong transcription;Transcr. at gene 5' and 3'	Strong transcription;Flanking Active TSS	IDI2-AS1;IDI2	-0.1557	-0.09054	7.62443e-20	2.48151e-15	5.03079e-26
chr15	101469589	101469989	401	5	Open sea	Flanking Active TSS	Enhancers;Flanking Active TSS	PCSK6	-0.1351	-0.08984	1.97968e-27	4.54221e-08	5.52121e-26
chr2	200850581	200850586	6	2	Open sea	Weak transcription	Strong transcription	RNA5SP115	-0.156	-0.1315	1.2163e-26	2.88296e-14	5.63242e-26
chr22	35607286	35607342	57	2	Open sea	Transcr. at gene 5' and 3'	Transcr. at gene 5' and 3'	MB	-0.1171	-0.10475	2.5439e-26	1.041e-16	5.9222e-26
chr2	151670433	151670498	66	2	Open sea	Genic enhancers	Genic enhancers		-0.1437	-0.1371	7.34878e-26	4.16907e-18	6.80109e-26
chr8	49071908	49072461	554	8	Open sea	Active TSS	Active TSS	PPDPFL	-0.204	-0.0740625	3.78961e-22	1.44102e-12	7.14092e-26
chr2	121597049	121597818	770	3	Open sea	Enhancers	Enhancers		-0.1359	-0.1252	1.20278e-26	1.74827e-12	7.30333e-26
chr12	55995739	55996292	554	4	Open sea	Weak transcription	Weak transcription	RAB5B;SUOX	-0.1106	-0.0472	5.9231e-13	6.68352e-24	7.8445e-26
chr19	6751446	6751456	11	2	Shore	Strong transcription	Strong transcription	CTD-3128G10.6;TRIP10	-0.0714	-0.0692	5.31305e-25	7.28675e-20	8.20527e-26
chr18	3066515	3067625	1111	6	Shore;Island	Strong transcription	Strong transcription	MYOM1	-0.0941	-0.0439333	3.66136e-20	3.88133e-15	8.99198e-26
chr7	55521920	55522271	352	3	Open sea	Enhancers	Enhancers		-0.1581	-0.111433	6.02368e-25	3.15226e-13	9.22709e-26
chr14	34130199	34131700	1502	8	Open sea	Enhancers;Flanking Active TSS	Flanking Active TSS;Enhancers	EGLN3	-0.1196	-0.0832	1.69657e-25	3.3542e-08	9.59588e-26
chr22	26484415	26485264	850	4	Shore	Active TSS;Flanking Active TSS;Enhancers	Flanking Active TSS;Enhancers	HPS4;SRRD;ASPHD2	-0.1687	-0.0652	3.34638e-15	1.90947e-17	1.07364e-25
chr19	1274060	1274794	735	2	Shore;Island	Transcr. at gene 5' and 3'	Transcr. at gene 5' and 3'	C19orf24;CIRBP	-0.2027	-0.1183	1.77945e-19	3.01315e-25	1.07882e-25
chr1	243420683	243421951	1269	6	Open sea	Weak transcription;Enhancers;Active TSS	Weak transcription;Flanking Active TSS;Active TSS	SDCCAG8	-0.1121	-0.0700333	7.77981e-17	3.55097e-11	1.09344e-25
chr16	67198556	67200079	1524	11	Shore;Island	Genic enhancers;Weak transcription	Genic enhancers;Enhancers;Weak transcription	ELMO3	-0.0813	-0.0331455	1.19613e-14	4.04588e-12	1.27071e-25
chr17	4931519	4932875	1357	11	Open sea	Weak transcription	Quiescent/Low	GP1BA	-0.0948	0.00806364	9.35114e-17	8.54725e-18	1.30847e-25
chr21	43924643	43925551	909	7	Open sea	Transcr. at gene 5' and 3'	Flanking Active TSS	AGPAT3	-0.1967	-0.079	4.11506e-23	2.54399e-11	1.31945e-25
chr18	79443370	79443666	297	4	Island	Genic enhancers	Enhancers		0.0934	0.059125	1.09308e-21	4.05267e-13	1.3281e-25
chr6	31775991	31780124	4134	52	Open sea	Enhancers;Flanking Active TSS;Genic enhancers;Strong transcription	Enhancers;Flanking Active TSS;Weak transcription;Strong transcription	LY6G5B;VARS;VWA7;Y_RNA	-0.0929	-0.00783269	3.07315e-05	1.60094e-09	1.40132e-25
chr8	144098751	144100001	1251	4	Shelf	Genic enhancers	Genic enhancers	CPSF1	-0.1006	-0.0847	7.57372e-27	4.87378e-09	1.42107e-25
chr17	82805158	82808213	3056	14	Shore;Island	Flanking Active TSS;Genic enhancers	Flanking Active TSS;Enhancers;Weak transcription;Genic enhancers	TBCD	0.0781	0.0327214	2.40778e-18	4.02351e-06	1.42178e-25
chr17	67043099	67046203	3105	17	Shore;Island	Flanking Active TSS;Active TSS	Flanking Active TSS;Active TSS	CACNG1	-0.1845	-0.0491294	7.25795e-12	2.35633e-18	1.51315e-25
chr11	6608214	6608915	702	6	Shelf	Genic enhancers	Genic enhancers	RRP8;ILK;ENSG00000254641	-0.0897	-0.02345	3.70211e-08	9.30719e-17	1.96018e-25
chr19	45488480	45488619	140	3	Open sea	Genic enhancers	Strong transcription	RTN2;PPM1N	-0.1278	-0.0745667	4.39996e-21	2.11935e-21	2.21936e-25
chr6	87396850	87397203	354	3	Open sea	Quiescent/Low;Enhancers	Quiescent/Low;Enhancers	SMIM8	-0.1195	-0.0624667	6.36675e-16	5.94603e-21	2.42798e-25
chr11	1297374	1300299	2926	13	Shelf;Open sea	Enhancers;Genic enhancers;Flanking Active TSS	Enhancers;Flanking Active TSS	BRSK2;TOLLIP	-0.1365	-0.0627385	2.03369e-22	4.40891e-08	2.62687e-25
chr18	77128259	77129230	972	2	Shelf	Enhancers	Enhancers	MBP	-0.179	-0.11485	5.92284e-17	7.53968e-26	2.66138e-25
chr1	52842192	52843588	1397	8	Shore;Island	Repressed PolyComb;Bivalent/Poised TSS;Flanking Bivalent TSS/Enh	Bivalent Enhancer;Flanking Bivalent TSS/Enh;Repressed PolyComb	ZYG11A	0.0584	0.03095	7.50885e-22	6.71026e-15	2.93332e-25
chr5	43039307	43041049	1743	13	Shore;Island	Flanking Active TSS;Active TSS	Active TSS	CTD-2201E18.3;ANXA2R;AC025171.1	-0.1249	-0.0279846	1.64691e-16	2.8606e-13	3.38738e-25
chr19	6752565	6753513	949	4	Island	Strong transcription;Flanking Active TSS	Genic enhancers;Flanking Active TSS	SH2D3A;CTD-3128G10.6	-0.1343	-0.056375	1.67376e-21	2.07588e-18	3.71694e-25
chr14	102501937	102502159	223	3	Open sea	Enhancers	Enhancers	TECPR2;ANKRD9	-0.1184	-0.0928	5.20676e-26	3.84677e-11	3.79702e-25
chr17	76386413	76387824	1412	5	Island;Shore	Flanking Bivalent TSS/Enh;Enhancers;Flanking Active TSS;Weak transcription	Flanking Active TSS;Weak transcription	SPHK1	-0.0587	-0.02148	1.12994e-06	6.50947e-27	3.9397e-25
chr8	143934228	143935237	1010	5	Shore;Island	Genic enhancers;Transcr. at gene 5' and 3'	Genic enhancers	ZC3H3;EEF1D;PLEC	-0.1106	-0.04136	2.07072e-09	1.66278e-24	3.9448e-25
chr5	180792007	180793004	998	5	Island;Shore	Strong transcription;Genic enhancers	Strong transcription	MGAT1	0.1261	0.08088	6.37887e-26	8.16085e-09	4.05845e-25
chr6	108689743	108690023	281	3	Open sea	Enhancers	Flanking Active TSS;Genic enhancers	LINC00222	-0.1867	-0.1083	4.71213e-19	1.30651e-18	4.23526e-25
chr1	39540824	39541960	1137	4	Open sea	Genic enhancers	Genic enhancers;Strong transcription	PABPC4;RP11-69E11.4;PPIEL	-0.1339	-0.08065	3.98068e-15	8.19182e-16	4.32129e-25
chr12	12520090	12521432	1343	7	Open sea	Active TSS;Flanking Active TSS;Enhancers	Active TSS;Flanking Active TSS;Enhancers	DUSP16	-0.1436	-0.0638429	3.98306e-22	1.91925e-12	4.85617e-25
chr3	23205825	23206514	690	2	Shelf	Enhancers;Weak transcription	Weak transcription	UBE2E2	-0.1851	-0.17	1.09351e-25	5.44485e-14	4.88544e-25
chr16	87358254	87358469	216	4	Open sea	Genic enhancers	Genic enhancers		-0.1612	-0.113925	3.53487e-25	5.14073e-11	5.05603e-25
chr18	26545444	26548660	3217	13	Shore;Island	Enhancers;Flanking Active TSS;Active TSS	Flanking Active TSS;Enhancers;Active TSS	RP11-9E17.1;KCTD1	-0.1321	-0.00866154	8.32978e-11	4.06248e-11	5.09113e-25
chr20	37522717	37523280	564	4	Island;Shore	Active TSS;Flanking Active TSS;Transcr. at gene 5' and 3'	Active TSS;Flanking Active TSS	BLCAP;NNAT	-0.1167	-0.084975	1.46835e-24	4.99485e-13	5.45885e-25
chr11	65592651	65593632	982	6	Island;Shore	Genic enhancers;Transcr. at gene 5' and 3';Flanking Active TSS	Genic enhancers;Transcr. at gene 5' and 3'	EHBP1L1;MAP3K11;KCNK7;SIPA1	-0.1445	-0.058	6.45204e-15	2.87955e-16	5.51963e-25
chr16	3137251	3139013	1763	9	Shore;Shelf	Genic enhancers	Enhancers;Genic enhancers		-0.074	-0.0413778	4.43538e-20	3.97973e-07	5.66758e-25
chr22	46111360	46113676	2317	13	Open sea	Genic enhancers	Genic enhancers;Enhancers	MIRLET7BHG	0.1028	0.0404692	5.93001e-21	1.90067e-07	6.27704e-25
chr12	111686360	111687374	1015	5	Shore	Transcr. at gene 5' and 3';Flanking Active TSS	Active TSS;Flanking Active TSS;NA;Enhancers	ACAD10;BRAP	-0.1229	-0.0345	2.44813e-08	4.50804e-26	6.43296e-25
chr11	64205533	64208008	2476	17	Shore;Island	Genic enhancers;Transcr. at gene 5' and 3'	Genic enhancers;Enhancers;Flanking Active TSS;Active TSS	PLCB3;FERMT3	0.0776	0.0418941	5.45437e-20	7.68874e-07	6.43673e-25
chr1	167913201	167914140	940	4	Open sea	Weak transcription	Weak transcription	ADCY10	-0.0984	-0.03495	1.81077e-15	1.92128e-20	6.5892e-25
chr1	202009820	202011310	1491	12	Open sea	Enhancers;Weak Repressed PolyComb	Quiescent/Low	RP11-465N4.4;ELF3;RP11-510N19.5	-0.0871	-0.0237917	5.54644e-08	8.55824e-25	6.6675e-25
chr17	2749236	2750276	1041	6	Island;Shore	Repressed PolyComb;Weak Repressed PolyComb	Repressed PolyComb	RP11-74E22.4;MIR1253	0.0319	0.0164333	1.04332e-12	3.1696e-16	6.73991e-25
chr8	141392699	141395126	2428	7	Shore;Shelf	Flanking Active TSS	Flanking Active TSS	CTD-3064M3.4;PTP4A3	-0.1658	-0.082	2.09809e-20	3.45437e-10	6.85313e-25
chr19	1419464	1420404	941	3	Shore;Island	Genic enhancers	Genic enhancers;Strong transcription	MED16;CNN2;CIRBP;TCF3;RPS15;DAZAP1	-0.1439	-0.0937333	2.46245e-19	4.86759e-14	7.23686e-25
chr10	71217620	71218015	396	3	Island	Active TSS;Flanking Active TSS	Active TSS;Flanking Active TSS	UNC5B;UNC5B-AS1	-0.1279	-0.0680667	5.9179e-14	6.02251e-19	9.51714e-25
chr16	68233628	68236978	3351	21	Shore;Island	Weak transcription;Enhancers;Flanking Active TSS	Weak transcription;Enhancers;Flanking Active TSS	ESRP2;MIR6773;RP11-96D1.6	0.0714	0.0176619	2.86055e-17	1.15262e-12	1.02137e-24
chr17	40363928	40365229	1302	10	Island;Shore	Flanking Bivalent TSS/Enh;Bivalent Enhancer;Weak Repressed PolyComb	Active TSS;Flanking Active TSS;Weak Repressed PolyComb	CTD-2267D19.3;GJD3	0.0622	0.04174	3.17209e-23	7.72696e-07	1.0664e-24
chr1	26284265	26284961	697	4	Shelf;Open sea	Genic enhancers	Enhancers;Flanking Active TSS	TRIM63;FAM110D;CEP85;ARID1A;HMGN2;LOC101928324;LIN28A;UBXN11;CD52;SH3BGRL3	-0.1125	-0.080625	1.03696e-23	5.56215e-14	1.22708e-24
chr1	154191577	154194156	2580	11	Open sea	Transcr. at gene 5' and 3';Active TSS;Flanking Active TSS;Enhancers	Transcr. at gene 5' and 3';Active TSS;Flanking Active TSS;Enhancers	TPM3;MIR190B	-0.1174	-0.0561273	9.31492e-18	5.16128e-08	1.31248e-24
chr12	119186230	119186784	555	3	Open sea	Flanking Active TSS;Genic enhancers	Transcr. at gene 5' and 3';Genic enhancers	HSPB8	-0.1125	-0.0734667	1.68195e-22	2.39239e-15	1.35015e-24
chr19	16442051	16443075	1025	4	Open sea	Enhancers;Flanking Active TSS	Enhancers;Flanking Active TSS	EPS15L1;CTD-2013N17.4	-0.1164	-0.072025	1.22413e-14	2.49126e-20	1.46386e-24
chr14	64541922	64542988	1067	4	Island;Shore	Flanking Active TSS;Transcr. at gene 5' and 3';Active TSS	Flanking Active TSS;Active TSS	HSPA2	-0.1792	-0.0929	8.44489e-19	1.55426e-12	1.49132e-24
chr12	128814144	128815059	916	6	Open sea	Transcr. at gene 5' and 3';Flanking Active TSS;Enhancers	Genic enhancers;Flanking Active TSS;Enhancers	RP11-21K12.2;SLC15A4;GLT1D1	-0.1507	-0.0893667	2.68169e-20	5.58465e-09	1.73034e-24
chr9	109418546	109418875	330	3	Open sea	Flanking Active TSS;Transcr. at gene 5' and 3'	Transcr. at gene 5' and 3'	PTPN3	-0.151	-0.121367	4.53721e-25	8.33098e-12	1.75973e-24
chr12	67657666	67658538	873	7	Open sea	Genic enhancers	Transcr. at gene 5' and 3'	DYRK2	-0.1185	-0.0468857	5.50684e-21	7.72911e-08	2.02828e-24
chr2	231671439	231673574	2136	5	Open sea	Enhancers	Enhancers;Weak transcription	DIS3L2	0.1103	0.08788	7.47412e-26	6.40049e-09	2.12562e-24
chr2	96826014	96827753	1740	4	Open sea	Strong transcription	Strong transcription	CNNM3;ANKRD23	-0.158	-0.061025	3.24391e-21	3.00373e-15	2.49638e-24
chrX	120361849	120362067	219	2	Open sea	Active TSS	Active TSS	ATP1B4	-0.2101	-0.1807	4.93106e-23	1.28134e-19	2.77989e-24
chr1	1551078	1555428	4351	14	Shelf;Shore;Island	Enhancers;Genic enhancers;Flanking Active TSS	Enhancers;Weak transcription;Flanking Active TSS	SSU72	-0.1591	-0.0462143	5.14206e-19	2.54768e-10	2.80482e-24
chr4	10456424	10458612	2189	16	Shore;Island	Flanking Active TSS;Active TSS;Flanking Bivalent TSS/Enh;Repressed PolyComb;Weak Repressed PolyComb	Flanking Active TSS;Active TSS;Flanking Bivalent TSS/Enh;Bivalent Enhancer	ZNF518B	0.1025	0.023325	1.13566e-09	1.8559e-18	3.21182e-24
chr5	177483620	177485608	1989	9	Open sea	Genic enhancers;Transcr. at gene 5' and 3'	Genic enhancers;Transcr. at gene 5' and 3'	PDLIM7	-0.1166	-0.0556	3.09783e-19	9.85789e-13	3.24989e-24
chr16	69316286	69316313	28	2	Open sea	Genic enhancers	Genic enhancers		-0.1592	-0.1395	7.64952e-25	1.66302e-13	3.38361e-24
chr7	150370717	150371667	951	4	Shore;Island	Transcr. at gene 5' and 3';Genic enhancers	Transcr. at gene 5' and 3';Genic enhancers	ZNF775;REPIN1;RP4-584D14.5	-0.1509	-0.07955	1.29161e-17	1.32421e-19	3.50109e-24
chr17	39193531	39195502	1972	8	Shelf;Shore	Transcr. at gene 5' and 3';Flanking Active TSS	Flanking Active TSS;Active TSS	CACNB1	-0.1414	-0.0675375	8.30295e-18	1.51963e-16	3.60366e-24
chr12	110340708	110341129	422	4	Open sea	Strong transcription	Strong transcription	ATP2A2	-0.1487	-0.103875	4.43658e-17	1.01348e-10	3.74895e-24
chr11	119356207	119357165	959	9	Shore;Island	Genic enhancers;Flanking Active TSS;Active TSS;Weak transcription	Enhancers;Flanking Active TSS	USP2	-0.1252	-0.0334889	4.65818e-11	2.88514e-13	4.06955e-24
chr1	1616843	1618024	1182	5	Shore	Transcr. at gene 5' and 3';Genic enhancers	Flanking Active TSS;Genic enhancers	RP11-345P4.9;MIB2	-0.1096	-0.04502	3.9587e-17	2.12939e-19	4.11807e-24
chr6	136822992	136823418	427	5	Island;Shore	Active TSS;Flanking Active TSS	Flanking Active TSS	PEX7	-0.0588	-0.0188	6.5317e-07	3.52077e-22	4.14922e-24
chr11	114076313	114076480	168	3	Open sea	Flanking Active TSS;Enhancers	Flanking Active TSS;Enhancers	ZBTB16	-0.1713	-0.115967	2.95569e-22	1.7325e-14	4.33239e-24
chr15	74797810	74799174	1365	5	Open sea;Shelf	Genic enhancers;Transcr. at gene 5' and 3'	Weak transcription;Flanking Active TSS;Genic enhancers	CSK	-0.1619	-0.04254	1.98345e-06	1.58361e-27	4.43396e-24
chr2	239220892	239223989	3098	9	Open sea	Enhancers;Flanking Active TSS	Enhancers;Flanking Active TSS	HDAC4	-0.1553	-0.0542667	9.90739e-16	3.86515e-17	4.7028e-24
chr6	30953814	30956740	2927	22	Shore;Island	Weak Repressed PolyComb;Enhancers;Flanking Active TSS	Weak Repressed PolyComb;Enhancers;Flanking Active TSS;Active TSS;Bivalent Enhancer;Repressed PolyComb	HCG21;DPCR1	0.1043	0.0450682	9.97255e-22	0.000150977	5.40693e-24
chr8	85378202	85379410	1209	6	Open sea	Quiescent/Low	Weak transcription;NA	CA1;CA3	-0.1128	-0.0191167	1.41923e-12	5.24796e-17	5.55703e-24
chr20	34559212	34560777	1566	5	Island;Shore	Active TSS;Flanking Active TSS;Weak transcription	Active TSS;Flanking Active TSS;Weak transcription	MAP1LC3A;PIGU	0.1105	0.05328	1.8796e-16	1.68118e-15	5.74394e-24
chr17	75499271	75501048	1778	3	Shelf;Shore	Genic enhancers;Strong transcription	Genic enhancers	TMEM94	-0.1463	-0.0252333	4.29774e-12	7.27002e-22	6.27615e-24
chr12	124543247	124544460	1214	7	Shore;Island	Enhancers;Flanking Active TSS	Enhancers	NCOR2	0.1036	0.0642429	5.03819e-20	3.91583e-10	6.59482e-24
chr16	593446	594493	1048	6	Shelf	Flanking Active TSS;Enhancers	Flanking Active TSS;Enhancers	RAB40C	-0.1764	-0.0761333	9.36825e-14	2.19725e-11	7.54859e-24
chr7	27162724	27164729	2006	9	Shore;Island	Enhancers;Flanking Active TSS;Transcr. at gene 5' and 3'	Weak transcription;Flanking Active TSS	HOXA9;HOXA10-HOXA9	-0.1508	-0.0531667	4.77215e-14	3.58126e-16	8.01003e-24
chr1	153636583	153638326	1744	10	Shelf	Transcr. at gene 5' and 3';Genic enhancers	Genic enhancers	CHTOP	-0.2086	-0.10517	1.53413e-19	3.16769e-16	8.20822e-24
chr16	66386417	66387070	654	4	Open sea	Weak transcription;Enhancers;Genic enhancers	Weak transcription;Enhancers	CDH5	0.0724	0.03405	6.69231e-16	3.21986e-17	8.83185e-24
chr17	82234284	82239661	5378	27	Shelf;Shore;Island	Enhancers;Flanking Active TSS;Transcr. at gene 5' and 3';Genic enhancers	Enhancers;Flanking Active TSS;Genic enhancers	SLC16A3;CSNK1D;MIR6787	-0.0961	-0.0406852	5.48653e-21	2.72803e-08	9.96781e-24
chr4	110476885	110476989	105	2	Island;Shore	Active TSS	Active TSS	ENPEP	-0.1456	-0.11215	9.64578e-24	1.26294e-16	1.00288e-23
chr4	184817623	184818630	1008	3	Open sea	Flanking Active TSS	Enhancers;Flanking Active TSS	RP11-701P16.2;ACSL1	-0.1423	-0.109833	5.5158e-22	1.6948e-14	1.01284e-23
chr2	160270289	160271934	1646	13	Island;Shore	Active TSS;Flanking Active TSS;Enhancers;Weak transcription	Flanking Active TSS;Enhancers;NA;Weak transcription	ITGB6	-0.1731	-0.0375923	6.61771e-07	2.42135e-19	1.05674e-23
chr20	34822399	34822710	312	3	Shelf	Enhancers	Enhancers		-0.1552	-0.104533	1.31115e-20	1.66808e-13	1.1369e-23
chr4	110609314	110609743	430	2	Shelf;Shore	Flanking Active TSS	Enhancers;Flanking Bivalent TSS/Enh	RP11-380D23.2	-0.1148	-0.08335	2.62157e-24	3.11155e-13	1.14788e-23
chr10	29532392	29532459	68	2	Open sea	Genic enhancers	Genic enhancers		-0.1978	-0.1062	3.22538e-17	1.11782e-23	1.19383e-23
chr4	23882271	23882518	248	3	Open sea	Enhancers	Enhancers	PPARGC1A	-0.1879	-0.117133	8.02976e-15	2.19034e-14	1.23674e-23
chr1	44842575	44843482	908	9	Shore;Island	Flanking Active TSS;Active TSS	Flanking Active TSS;Active TSS	PTCH2	-0.1332	-0.0205222	2.22388e-06	9.49667e-16	1.26086e-23
chr1	12005901	12006835	935	3	Open sea	Strong transcription	Strong transcription	MFN2	-0.1874	-0.0820333	1.14371e-13	9.33441e-21	1.32473e-23
chr1	8382446	8383364	919	3	Open sea	Flanking Active TSS;Enhancers	Enhancers	RERE;LOC102724552	-0.1723	-0.111	2.324e-18	1.96994e-16	1.45642e-23
chr16	85181139	85182053	915	5	Open sea	Enhancers	Enhancers		-0.1534	-0.0846	1.82811e-22	4.46772e-10	1.47026e-23
chr19	5967061	5967151	91	2	Open sea	Enhancers	Enhancers	FUT5;NDUFA11;VMAC;CAPS;ENSG00000267571;ACSBG2;RANBP3	-0.1444	-0.1425	5.66201e-24	5.17615e-15	1.49329e-23
chr7	102933657	102934056	400	5	Open sea	Quiescent/Low	Quiescent/Low	FBXL13;LRRC17	0.1092	0.09686	2.79878e-25	2.17136e-07	1.50265e-23
chr19	48718131	48718307	177	3	Shore	Flanking Active TSS;Transcr. at gene 5' and 3'	Flanking Active TSS	MAMSTR	-0.063	-0.0443667	1.30727e-23	9.88924e-13	1.54798e-23
chr7	82444136	82445083	948	7	Island;Shore	Active TSS;Flanking Active TSS;Enhancers	Active TSS;Flanking Active TSS;Quiescent/Low	CACNA2D1	-0.1974	-0.0471714	3.64708e-06	1.38842e-15	1.58295e-23
chr11	64149171	64149218	48	3	Open sea	Genic enhancers	Flanking Active TSS	MACROD1	-0.123	-0.107033	1.80796e-24	9.99338e-11	1.61452e-23
chr17	798636	800624	1989	6	Open sea	Enhancers;Flanking Active TSS;Genic enhancers	Weak transcription;Enhancers	NXN	-0.0996	-0.0388167	6.05159e-18	1.57582e-12	1.64832e-23
chr22	17476231	17476938	708	4	Open sea	Enhancers	Flanking Active TSS;Enhancers	CECR2	-0.1498	-0.1004	4.42858e-21	2.32807e-14	1.67289e-23
chr10	13104135	13104946	812	4	Shelf;Open sea	Enhancers;Genic enhancers	Enhancers		-0.1721	-0.10515	7.63114e-24	2.68842e-10	1.73771e-23
chr17	1898342	1899066	725	6	Shore;Shelf	Strong transcription	Strong transcription	RPA1	-0.1133	-0.0227	4.12863e-11	4.11365e-20	1.8341e-23
chr9	131276131	131276705	575	5	Shore;Island	Flanking Active TSS;Active TSS	Flanking Active TSS;Active TSS	FAM78A	-0.1713	-0.0391	1.44049e-06	2.58669e-25	1.86597e-23
chr7	143354404	143355043	640	2	Open sea	Weak transcription;Weak Repressed PolyComb	Weak transcription	FAM131B	-0.1455	-0.11255	2.52147e-23	7.94359e-17	1.92033e-23
chr10	22344986	22346213	1228	15	Shore;Island	Repressed PolyComb	Repressed PolyComb;Bivalent Enhancer;Flanking Bivalent TSS/Enh;Bivalent/Poised TSS	SPAG6	0.0707	0.02674	5.27695e-20	5.34919e-07	2.0578e-23
chr16	2756320	2757785	1466	5	Island;Shore	Enhancers;Genic enhancers	Flanking Active TSS;Genic enhancers	SRRM2	-0.0984	-0.06868	7.7052e-24	4.54698e-08	2.07538e-23
chr16	73066526	73067364	839	4	Island;Shore	Flanking Active TSS	Enhancers;Flanking Active TSS		-0.1291	0.01855	3.05116e-16	4.36881e-15	2.3026e-23
chr12	132723147	132723414	268	3	Shelf	Strong transcription	Strong transcription		-0.1321	-0.1092	6.15508e-24	5.58149e-11	2.57691e-23
chr17	57267551	57267588	38	2	Open sea	Genic enhancers	Genic enhancers		-0.1734	-0.12165	2.80103e-22	1.24233e-18	2.57773e-23
chr1	2504774	2506218	1445	6	Shore	Bivalent Enhancer;Repressed PolyComb	Bivalent Enhancer;Repressed PolyComb;Weak Repressed PolyComb	PLCH2	-0.116	-0.0639833	9.57424e-17	2.084e-10	2.59438e-23
chr3	42223130	42224586	1457	5	Open sea	Strong transcription;Genic enhancers;Enhancers	Strong transcription;Genic enhancers;Enhancers	TRAK1	-0.1099	-0.0036	1.21497e-22	3.53975e-11	2.7845e-23
chr16	89335212	89335699	488	3	Open sea	Flanking Active TSS	Flanking Active TSS	ANKRD11	-0.1459	-0.0832333	2.9457e-17	4.02401e-15	2.79005e-23
chr4	176242015	176242638	624	2	Open sea	Enhancers;Weak transcription	Flanking Active TSS;Weak transcription	ASB5	-0.117	-0.06635	4.24833e-12	1.36738e-24	2.79698e-23
chr7	36154643	36154784	142	2	Shore	Transcr. at gene 5' and 3'	Transcr. at gene 5' and 3'	EEPD1	-0.1521	-0.1233	1.70341e-23	1.28314e-15	2.94196e-23
chr2	240256064	240256649	586	5	Open sea	Flanking Active TSS	Enhancers	AC124861.1	-0.1676	-0.11228	2.50285e-24	1.29082e-08	2.97154e-23
chr9	95115610	95116959	1350	4	Open sea	Weak transcription	Weak transcription;Enhancers	FANCC	-0.1382	-0.1034	1.77894e-21	6.6107e-14	2.97791e-23
chr1	150006765	150007303	539	3	Shelf	Enhancers	Enhancers	MTMR11;OTUD7B	-0.1731	-0.112767	1.52517e-21	3.88795e-17	3.06166e-23
chr2	178651530	178651893	364	3	Open sea	Genic enhancers	Genic enhancers		-0.2143	-0.128667	1.52789e-21	4.84339e-17	3.57796e-23
chr14	104741378	104742176	799	3	Open sea	Strong transcription	Genic enhancers	ADSSL1	-0.1205	-0.0807667	3.53078e-24	7.10161e-10	3.7172e-23
chr1	43299945	43301080	1136	7	Open sea;Shelf	Enhancers;Active TSS	Weak transcription;Enhancers;Active TSS	TIE1	0.0601	0.0512143	1.52135e-24	4.87768e-07	3.98407e-23
chr3	152267032	152268079	1048	7	Shore	Flanking Active TSS;Active TSS	Flanking Active TSS;Active TSS	MBNL1-AS1;MBNL1	-0.1759	-0.0547571	1.64694e-14	1.50425e-18	4.13111e-23
chr4	3306716	3308238	1523	8	Shore	Enhancers	Enhancers	RGS12	0.0775	0.040475	1.73592e-19	2.2187e-12	4.18305e-23
chr1	1669663	1671041	1379	7	Island;Shore	Strong transcription	Strong transcription;Weak transcription	SLC35E2B;CDK11B;MMP23B;RP11-345P4.7	-0.1043	-0.0173857	6.8342e-17	4.09738e-08	4.32813e-23
chr4	907996	908285	290	3	Shore;Shelf	Strong transcription	Weak transcription;Strong transcription	GAK	0.1027	0.0477	6.0475e-13	1.42376e-20	4.37199e-23
chr10	122230323	122230461	139	3	Open sea	Strong transcription	Strong transcription	TACC2	-0.1286	-0.109033	6.04405e-24	4.37651e-10	5.09172e-23
chr4	2937213	2937601	389	3	Shore;Shelf	Transcr. at gene 5' and 3'	Flanking Active TSS;Genic enhancers	NOP14-AS1	-0.1424	-0.102	5.84711e-24	8.40012e-11	5.20462e-23
chr3	71305796	71306151	356	4	Open sea	Active TSS;Enhancers	Flanking Active TSS;Enhancers	FOXP1;FOXP1-AS1	-0.114	-0.070425	1.46058e-22	3.87233e-12	5.2917e-23
chr16	3142591	3144068	1478	5	Island;Shore	Transcr. at gene 5' and 3';Flanking Active TSS	Transcr. at gene 5' and 3';Active TSS;Flanking Active TSS	ZNF213;CASP16	-0.1395	-0.08032	1.71683e-17	1.26692e-14	5.40365e-23
chr17	18259868	18260550	683	10	Shore;Island	Flanking Active TSS;Active TSS	Enhancers;Flanking Active TSS;Active TSS	MIEF2;FLII	-0.1835	-0.04179	6.06491e-05	8.77101e-15	5.75102e-23
chr6	30205838	30208329	2492	16	Open sea	Weak transcription;Enhancers;Flanking Active TSS	Weak transcription;Enhancers;Flanking Active TSS	TRIM26;ZNRD1	-0.1233	-0.001975	8.36554e-10	1.18467e-12	5.85979e-23
chr2	36597115	36598129	1015	5	Shore;Island	Flanking Active TSS;Active TSS	Flanking Active TSS;Active TSS	FEZ2	-0.1296	-0.06362	2.66586e-16	6.31113e-13	6.03773e-23
chr16	88874107	88875949	1843	9	Shelf;Shore	Repressed PolyComb;Strong transcription	Weak transcription	CBFA2T3	-0.3532	-0.0455667	0.000741502	8.44367e-26	6.21744e-23
chr1	201033751	201034973	1223	5	Open sea	Enhancers	Enhancers		-0.2248	-0.09738	4.4811e-21	1.09923e-12	6.2711e-23
chr10	132146948	132148205	1258	5	Open sea	Weak transcription	Weak transcription;Strong transcription	JAKMIP3	0.1376	0.06482	2.84271e-16	7.29782e-13	6.81401e-23
chr12	109773515	109774505	991	8	Open sea	Enhancers;Flanking Active TSS;Quiescent/Low	Flanking Active TSS;Enhancers;Quiescent/Low	FAM222A-AS1	-0.1357	-0.04455	1.92031e-11	1.1357e-13	7.07227e-23
chr17	80586677	80587115	439	3	Open sea	Active TSS	Flanking Active TSS	RPTOR	-0.1136	-0.106533	7.6473e-24	6.28087e-10	7.41543e-23
chr1	23792636	23793624	989	6	Shore;Shelf	Flanking Active TSS;Genic enhancers	Flanking Active TSS;Genic enhancers	LYPLA2	-0.0859	-0.0427	1.3424e-15	3.92576e-13	7.49401e-23
chr2	239506458	239507318	861	8	Open sea	Weak Repressed PolyComb	Quiescent/Low		0.1231	0.063125	1.75939e-19	9.02018e-14	7.50828e-23
chr17	7026434	7027544	1111	5	Shelf	Enhancers	Weak transcription;Enhancers;Weak Repressed PolyComb	BCL6B	0.102	0.05314	2.22501e-16	2.65179e-13	7.65621e-23
chr4	56655927	56658603	2677	15	Island;Shore;Shelf	Active TSS;Flanking Active TSS;Enhancers	Active TSS;Flanking Bivalent TSS/Enh;Enhancers;Weak transcription	HOPX	-0.1459	-0.0440333	2.42821e-11	3.38384e-12	7.65705e-23
chr15	65076666	65077462	797	5	Shore;Island	Flanking Active TSS;Flanking Bivalent TSS/Enh	Flanking Active TSS	RASL12;KBTBD13	-0.1315	-0.06192	5.40129e-19	1.22159e-14	7.74662e-23
chr3	50275481	50279477	3997	17	Island;Shore;Shelf	Weak Repressed PolyComb;Enhancers;Flanking Active TSS	Weak transcription;Enhancers;Flanking Active TSS	SEMA3B;LSMEM2	-0.1326	0.00408235	7.67195e-16	1.77924e-12	8.45654e-23
chr19	38593391	38593667	277	2	Shelf	Weak transcription	Weak transcription	MAP4K1	-0.2012	-0.1041	6.41062e-14	9.52402e-24	8.8637e-23
chr19	19501024	19502355	1332	9	Shore;Island	Strong transcription	Strong transcription	GATAD2A	0.0569	0.0323	3.87917e-16	1.06874e-09	9.00102e-23
chr12	113232409	113233222	814	5	Open sea	Transcr. at gene 5' and 3'	Transcr. at gene 5' and 3';Flanking Active TSS	TPCN1	-0.1431	-0.0865	6.40434e-19	1.20639e-11	1.02552e-22
chr1	153628120	153631477	3358	9	Open sea;Shelf	Flanking Active TSS;Genic enhancers	Flanking Active TSS;Active TSS;Enhancers	S100A13;S100A1;RP1-178F15.5;CHTOP	-0.1393	-0.0692444	4.66031e-22	1.56454e-08	1.06291e-22
chr5	141381691	141384132	2442	12	Shore;Island	Quiescent/Low;ZNF genes & repeats	Quiescent/Low;Active TSS;Weak transcription	PCDHGA6;PCDHGA7;PCDHGA1;PCDHGB1;PCDHGA2;PCDHGB2;PCDHGA3;PCDHGB3;PCDHGA4;PCDHGA5	0.0986	0.060825	2.97857e-23	1.53409e-05	1.07129e-22
chr16	67543124	67545204	2081	5	Open sea	Genic enhancers	Strong transcription;Genic enhancers	FAM65A;CTD-2012K14.3;CTD-2012K14.4	-0.0853	-0.0496	7.88267e-18	3.55388e-15	1.11035e-22
chr1	145963361	145964142	782	3	Shore	Flanking Active TSS	Flanking Active TSS	CH17-270A2.1;CH17-270A2.2;POLR3GL;ANKRD34A	-0.0848	-0.068	1.67448e-21	2.28391e-13	1.14451e-22
chr1	1331736	1333838	2103	11	Island;Shore	Flanking Bivalent TSS/Enh;Bivalent Enhancer;Flanking Active TSS;Enhancers;Genic enhancers	Enhancers;Flanking Active TSS	TAS1R3;ATAD3B	-0.1777	-0.0429727	7.73972e-13	9.83591e-20	1.15844e-22
chr2	217797738	217797907	170	2	Open sea	Enhancers	Enhancers		-0.1733	-0.11505	2.86594e-18	1.0767e-21	1.21491e-22
chr2	25250659	25253046	2388	11	Shore;Island	Weak transcription;Transcr. at gene 5' and 3';Flanking Active TSS;Active TSS	Weak transcription;Enhancers;Flanking Active TSS;Active TSS	DNMT3A	0.1058	0.0596	9.23668e-23	1.22177e-05	1.37457e-22
chr21	46368460	46369032	573	2	Open sea	Genic enhancers;Transcr. at gene 5' and 3'	Genic enhancers;Transcr. at gene 5' and 3'	PCNT	-0.1294	-0.1264	3.50513e-23	9.14368e-13	1.48326e-22
chr12	3130371	3131050	680	4	Open sea	Flanking Active TSS;Enhancers	Flanking Active TSS;Enhancers	TSPAN9	-0.159	-0.086075	2.9672e-20	1.07944e-13	1.67711e-22
chr3	196504532	196505234	703	4	Shore	Weak transcription	Weak transcription	RNF168	-0.1022	-0.076625	1.17162e-21	5.9773e-09	1.72565e-22
chr22	26481723	26482825	1103	3	Shore	Enhancers;Flanking Active TSS	Genic enhancers;Flanking Active TSS	ASPHD2;SRRD;HPS4	-0.1142	-0.0669	1.61408e-16	1.34481e-20	1.73708e-22
chr10	73816433	73817185	753	2	Open sea	Weak transcription;Genic enhancers	Genic enhancers	CAMK2G	-0.1495	-0.1354	5.90316e-22	3.68367e-17	1.75167e-22
chr2	102735836	102736632	797	5	Shore	Flanking Active TSS;Active TSS	Flanking Active TSS	MFSD9;TMEM182	-0.1917	-0.06792	2.99279e-11	1.71099e-13	1.78676e-22
chr1	234520571	234520945	375	2	Open sea	Flanking Active TSS;Enhancers	Enhancers	IRF2BP2	-0.058	-0.05605	8.02914e-16	8.87978e-23	1.81408e-22
chr17	50869428	50869440	13	2	Shore	Weak transcription	Weak transcription	TOB1-AS1;TOB1	-0.1507	-0.11695	6.77848e-23	2.94922e-14	1.86649e-22
chr17	80633294	80633890	597	4	Open sea	Weak transcription;ZNF genes & repeats	Weak transcription;Enhancers	RPTOR	-0.1053	-0.0632	1.04784e-20	4.07943e-09	1.86854e-22
chr1	68046151	68047379	1229	10	Shore;Island	Weak transcription;Strong transcription	Weak transcription;ZNF genes & repeats;Strong transcription	DIRAS3;GNG12-AS1	0.0632	0.0351	6.48223e-18	5.32489e-07	2.04338e-22
chr17	64006046	64008171	2126	11	Open sea	Flanking Active TSS;Enhancers	Active TSS;Enhancers	ICAM2	0.089	0.0626636	2.08571e-24	1.87353e-05	2.0955e-22
chr7	128910356	128911949	1594	11	Island;Shore	Repressed PolyComb	Repressed PolyComb;Bivalent Enhancer	KCP	0.0962	0.0468545	9.52985e-23	6.36838e-06	2.11159e-22
chr13	113452028	113452103	76	2	Open sea	Transcr. at gene 5' and 3'	Flanking Active TSS;Active TSS	ADPRHL1	-0.1883	-0.1294	6.83935e-20	6.26862e-20	2.12129e-22
chr13	98307515	98308365	851	5	Open sea	Quiescent/Low;Enhancers	Quiescent/Low;Enhancers	FARP1	0.0774	0.05624	2.90363e-23	6.19678e-08	2.16943e-22
chr10	132779731	132780222	492	7	Island;Shore	Strong transcription	Strong transcription	INPP5A	0.0726	0.0355714	5.79066e-11	4.85497e-11	2.22841e-22
chr12	3283838	3284705	868	4	Open sea	Strong transcription	Weak transcription	TSPAN9	0.0766	0.056375	4.60568e-18	1.12836e-09	2.37056e-22
chr6	32182626	32184491	1866	12	Open sea	Genic enhancers;Enhancers	Genic enhancers;Enhancers		-0.0924	-0.001675	9.25619e-13	6.23182e-13	2.6715e-22
chr2	239168240	239169332	1093	6	Open sea	Genic enhancers;Strong transcription	Enhancers;Weak transcription;Strong transcription	HDAC4	-0.0729	-0.0274667	3.14933e-14	2.66644e-16	2.79946e-22
chr19	32671978	32672050	73	3	Shelf	Weak transcription	Enhancers	ANKRD27;CTC-379B2.4	-0.1205	-0.0587	1.62221e-11	2.15521e-23	3.08563e-22
chr7	100176845	100178238	1394	15	Shore;Island	Bivalent Enhancer;Flanking Active TSS;Active TSS;Flanking Bivalent TSS/Enh	Weak Repressed PolyComb;Flanking Active TSS;Active TSS	STAG3;GPC2	0.0765	0.01978	2.13711e-06	3.35272e-12	3.13155e-22
chr14	21041896	21043516	1621	7	Open sea	Enhancers;Flanking Active TSS	Enhancers	NDRG2;RNASE7	-0.1218	-0.0451714	5.75702e-15	2.02763e-12	3.48273e-22
chr17	63951224	63952024	801	2	Open sea	Transcr. at gene 5' and 3';Genic enhancers	Genic enhancers	SCN4A	-0.1428	-0.0873	6.4968e-22	2.09959e-16	3.50758e-22
chr1	156387911	156388819	909	10	Shore;Island	Repressed PolyComb;Bivalent Enhancer;Bivalent/Poised TSS	Repressed PolyComb	RP11-139I14.2	0.1078	0.04993	8.34183e-24	6.67203e-06	3.63406e-22
chr7	1473911	1475734	1824	9	Shore;Island	Strong transcription;Genic enhancers	Genic enhancers;Strong transcription	INTS1	0.0835	0.0359556	5.14647e-12	3.55848e-11	3.94299e-22
chr2	96239363	96240482	1120	4	Open sea	Flanking Active TSS	Flanking Active TSS	STARD7-AS1	-0.1476	-0.094375	1.78281e-16	5.31006e-13	4.24244e-22
chr16	2205881	2208578	2698	11	Shore;Shelf	Flanking Active TSS;Genic enhancers	Active TSS;Flanking Active TSS;Genic enhancers;Strong transcription	MLST8;AC009065.2	-0.1098	-0.0245818	5.21931e-08	1.13981e-14	4.31589e-22
chr2	124024539	124026120	1582	11	Shore;Island	Repressed PolyComb	Repressed PolyComb	AC079154.1;CNTNAP5	0.0853	0.0180364	7.00274e-11	1.59953e-14	4.48264e-22
chr8	133454597	133455230	634	5	Open sea	Weak transcription;Enhancers	Weak transcription	ST3GAL1	-0.1198	-0.04272	3.28748e-13	2.50142e-14	4.60771e-22
chr13	102694603	102695744	1142	6	Open sea	Weak transcription;Enhancers	Enhancers;Active TSS;Flanking Active TSS	METTL21C	-0.1456	-0.116983	4.13879e-23	5.82332e-08	4.66505e-22
chr11	65574189	65577132	2944	15	Island;Shore	Flanking Active TSS;Active TSS	Flanking Active TSS;Active TSS	FAM89B;EHBP1L1	-0.0842	-0.02318	1.01526e-08	5.09584e-08	5.1853e-22
chr17	80843841	80845291	1451	6	Shore;Island	Enhancers;Flanking Active TSS;Weak transcription	Enhancers;Weak transcription	RPTOR	-0.1637	-0.0503	1.51726e-09	5.50408e-14	5.92478e-22
chr19	57786104	57787128	1025	4	Island;Shore	ZNF genes & repeats;Strong transcription	ZNF genes & repeats;Weak transcription	ZNF586	-0.1671	-0.048	2.03011e-08	3.53546e-23	6.09989e-22
chr12	56001402	56001654	253	4	Open sea	Weak transcription	Enhancers	SUOX	-0.1216	-0.053975	1.7787e-15	2.99805e-18	6.17374e-22
chr20	50193440	50194579	1140	3	Shore;Shelf	Transcr. at gene 5' and 3';Flanking Active TSS	Transcr. at gene 5' and 3';Flanking Active TSS		-0.1841	-0.103933	3.37786e-19	7.8052e-18	6.24461e-22
chr17	75879335	75880274	940	4	Shore	Weak transcription;Enhancers	Enhancers;Weak transcription	TRIM47;RP11-552F3.9	-0.0976	-0.0677	5.32974e-19	4.02918e-14	6.68738e-22
chr5	37836564	37838974	2411	11	Shore;Island	Flanking Active TSS;Active TSS;Flanking Bivalent TSS/Enh	Flanking Bivalent TSS/Enh;Bivalent/Poised TSS	GDNF;GDNF-AS1	0.0902	0.0116727	3.63992e-08	2.61466e-19	6.79994e-22
chr1	41484565	41486549	1985	10	Open sea	Flanking Bivalent TSS/Enh;Bivalent Enhancer;Enhancers	Flanking Active TSS;Enhancers	EDN2	-0.1272	-0.01148	1.08168e-17	7.30026e-09	6.90779e-22
chr2	151484889	151485938	1050	3	Open sea	Strong transcription	Strong transcription	RIF1;NEB	-0.1991	-0.0887333	1.6387e-22	1.14933e-10	7.25613e-22
chr12	57815764	57817453	1690	9	Open sea	Genic enhancers;Enhancers	Genic enhancers;Enhancers		-0.0866	-0.0393333	9.60291e-15	3.38702e-09	7.75559e-22
chr17	48059287	48059512	226	3	Island	Genic enhancers	Transcr. at gene 5' and 3'	NFE2L1	-0.1242	-0.0506333	1.72825e-15	1.41391e-18	7.76413e-22
chr1	12565366	12566340	975	3	Open sea	Enhancers	Enhancers		-0.1193	-0.0676667	2.17578e-12	1.54916e-16	8.68591e-22
chr9	35813136	35814706	1571	6	Shore;Island	Flanking Active TSS;Enhancers;Active TSS	Enhancers;Flanking Active TSS	SPAG8;TMEM8B;HINT2	-0.1085	-0.0511667	6.95051e-09	1.78124e-12	8.75092e-22
chr1	165662358	165663902	1545	5	Open sea	Strong transcription	Strong transcription	ALDH9A1;Y_RNA	-0.1668	-0.05812	6.77597e-15	9.9145e-11	8.83034e-22
chr12	121452507	121453103	597	5	Island	Enhancers;Weak transcription	Weak transcription;Enhancers	KDM2B	0.0858	0.05176	2.23495e-20	1.05004e-13	9.46534e-22
chr1	15583670	15585229	1560	4	Shore;Island	Flanking Bivalent TSS/Enh;Flanking Active TSS	Flanking Active TSS;Active TSS	AGMAT;DNAJC16	-0.2702	-0.094525	1.29659e-11	5.56975e-21	9.71254e-22
chr10	7334185	7334763	579	4	Open sea	Quiescent/Low	Enhancers;Weak transcription	SFMBT2	0.0854	0.071175	1.1932e-20	7.28929e-12	1.12168e-21
chr17	81385205	81386655	1451	13	Shore;Island	Enhancers;Active TSS	Weak Repressed PolyComb;Enhancers;Active TSS	RP11-1055B8.3;TSPAN10;LOC100130370;ENSG00000262877;BAHCC1;RP11-1055B8.10	0.0908	0.0519462	8.81726e-20	5.67599e-05	1.12499e-21
chr6	167932286	167932570	285	5	Open sea	Weak transcription;Enhancers	Weak transcription	MLLT4	-0.1285	-0.04524	4.51631e-12	2.13313e-11	1.13741e-21
chr10	24494326	24494911	586	2	Open sea	Strong transcription	Strong transcription	KIAA1217	-0.1315	-0.1281	1.89609e-21	5.77795e-16	1.14524e-21
chr16	49281390	49282285	896	8	Island	Flanking Bivalent TSS/Enh;Bivalent/Poised TSS	Bivalent Enhancer;Active TSS	CBLN1	0.0665	0.0163375	4.62147e-10	8.9456e-17	1.16562e-21
chr12	109598237	109598503	267	4	Open sea	Enhancers	Enhancers	MVK;MMAB	-0.1259	-0.06965	3.39053e-18	4.92756e-17	1.24135e-21
chr5	179606493	179607187	695	4	Open sea	Genic enhancers	Genic enhancers	RUFY1;LOC101928445	-0.198	-0.087975	4.22052e-15	3.0369e-17	1.30548e-21
chr7	123607865	123609075	1211	3	Open sea	Weak transcription;Enhancers;Active TSS	Active TSS;Enhancers;Flanking Active TSS	ASB15;RP11-390E23.3	-0.1691	-0.109833	2.66589e-20	7.73275e-14	1.59921e-21
chr6	44123010	44123245	236	2	Shelf	Flanking Active TSS;Enhancers	Flanking Active TSS	MRPL14	-0.1285	-0.12235	9.95829e-22	1.84717e-14	1.79856e-21
chr16	88681182	88682153	972	6	Shore;Island	Bivalent Enhancer;Enhancers	Genic enhancers;Enhancers;Flanking Active TSS	SNAI3-AS1;SNAI3	-0.0924	-0.0364	1.66744e-07	2.88653e-15	1.85469e-21
chr12	122132808	122134167	1360	11	Open sea	Genic enhancers;Strong transcription	Genic enhancers;Strong transcription	MLXIP	-0.1005	-0.0409545	8.70046e-12	1.29796e-12	1.9304e-21
chr1	7149605	7150887	1283	5	Open sea	Flanking Active TSS;Weak Repressed PolyComb	Flanking Active TSS;Weak Repressed PolyComb	CAMTA1	-0.1178	-0.01942	3.38487e-21	1.127e-10	1.9652e-21
chr2	239274381	239276167	1787	8	Shore;Island	Enhancers;Flanking Active TSS	Enhancers;Flanking Active TSS	HDAC4	-0.064	-0.0458625	3.91623e-22	6.78996e-06	1.98454e-21
chr1	77887663	77888379	717	5	Shore	Flanking Active TSS;Active TSS	Flanking Active TSS	NEXN-AS1;NEXN	-0.3179	-0.07806	1.12119e-12	3.65906e-14	2.17325e-21
chr2	151734221	151735452	1232	6	Open sea	Active TSS;Flanking Active TSS	Active TSS;Enhancers	NEB	-0.1249	-0.07565	7.1565e-12	1.97516e-20	2.17859e-21
chr1	35555112	35556360	1249	4	Shore	Enhancers;Flanking Active TSS	Enhancers;Flanking Active TSS	KIAA0319L;NCDN	-0.1359	-0.0954	4.51329e-21	4.1851e-10	2.19171e-21
chr19	2252786	2253854	1069	6	Island	Flanking Bivalent TSS/Enh;Bivalent Enhancer;Transcr. at gene 5' and 3'	Bivalent/Poised TSS;Bivalent Enhancer;Flanking Bivalent TSS/Enh;Flanking Active TSS	JSRP1;AMH	-0.0858	-0.0592333	1.88664e-17	9.69289e-14	2.3344e-21
chr2	236263965	236265208	1244	10	Open sea	Active TSS;Flanking Active TSS;Enhancers	Active TSS;Flanking Active TSS;Enhancers	ASB18;AC079135.1	-0.2485	-0.05067	3.43183e-06	5.38219e-21	2.3354e-21
chr13	110135089	110135359	271	3	Shelf	Flanking Active TSS;Enhancers	Enhancers		-0.158	-0.0935667	2.13819e-13	1.23246e-16	2.4078e-21
chr3	11570388	11570403	16	2	Shore	Flanking Active TSS	Enhancers	VGLL4	0.1391	0.1281	1.09931e-21	5.39713e-14	2.4747e-21
chr1	27374575	27376200	1626	7	Open sea	Enhancers;Weak transcription	Weak transcription	FCN3	0.075	0.0499286	8.12811e-17	1.95813e-08	2.49015e-21
chr1	108660645	108662198	1554	19	Shore;Island	Quiescent/Low;Active TSS;Flanking Active TSS;Enhancers	Quiescent/Low;Flanking Active TSS;Active TSS	HENMT1	0.0385	0.00811579	4.11068e-08	2.56733e-14	2.58461e-21
chr6	32186669	32189707	3039	14	Open sea	Genic enhancers;Flanking Active TSS;Active TSS	Genic enhancers;Enhancers;Flanking Active TSS;Active TSS	SKIV2L;DXO;ATF6B;NOTCH4;PBX2	0.0885	0.0113	2.64272e-12	6.15687e-10	2.58729e-21
chr5	68289366	68291099	1734	7	Shore;Shelf	Active TSS	Flanking Active TSS;Active TSS	PIK3R1	-0.2018	-0.0752	1.98234e-10	1.24284e-16	2.73624e-21
chr19	49849737	49850815	1079	5	Shore;Island	Weak transcription;Flanking Active TSS;Active TSS	Enhancers;Flanking Active TSS;Active TSS	PTOV1-AS1;PTOV1	-0.1204	-0.04874	1.48525e-12	5.53693e-12	2.8775e-21
[truncated: 5,976 more rows]

## Sheet: Supp Table 4
GO term ID	Ontology	Name	Number of genes in GO term	Number of genes differentially methylated in GO term	P-value	FDR
[truncated: 47 more rows]

[truncated: 2 more sheets: Supp Table 5, Supp Table 6]
